# Supplementary material for: (E)-1-(Pyridin-2-yl)-3-(3,4,5-trimeth­oxy­phen­yl)prop-2-en-1-one
Source: Acta Crystallogr Sect E Struct Rep Online. 2011 Aug 27;67(Pt 9):o2406–7. doi: 10.1107/S1600536811033198 (PMC3200663; doi:10.1107/S1600536811033198)
Supplement: Supplementary file 2 [file e-67-o2406-Isup2.hkl]

# 
# h,k,l, Fc-squared, Fo-squared, sigma(Fo-squared) and status flag 
# 
data_I
_shelx_title ' tc25n in Pna2(1)  100K' 
_shelx_refln_list_code          4 
_shelx_F_calc_maximum      126.51 
_exptl_crystal_F_000       632.00 
_reflns_d_resolution_high  0.6196 
 
loop_ 
 _symmetry_equiv_pos_as_xyz 
 'x, y, z' 
 '-x, -y, z+1/2' 
 'x+1/2, -y+1/2, z' 
 '-x+1/2, y+1/2, z+1/2' 
 
_cell_length_a    25.0498 
_cell_length_b     3.9799 
_cell_length_c    14.3267 
_cell_angle_alpha  90.000 
_cell_angle_beta   90.000 
_cell_angle_gamma  90.000 
 
_shelx_F_squared_multiplier     1.000 
 
loop_ 
 _refln_index_h 
 _refln_index_k 
 _refln_index_l 
 _refln_F_squared_calc 
 _refln_F_squared_meas 
 _refln_F_squared_sigma 
 _refln_observed_status 
   4   0   0      845.38      834.40      8.84 o 
   6   0   0     3196.95     2998.15     35.58 o 
   8   0   0     2638.85     2613.85     23.69 o 
  10   0   0     1326.85     1368.92     12.63 o 
  12   0   0     1575.34     1547.90     14.31 o 
  14   0   0       18.11       18.06      0.69 o 
  16   0   0      189.53      199.33      2.47 o 
  18   0   0      614.92      542.98      6.34 o 
  20   0   0       53.65       59.22      1.51 o 
  22   0   0      107.13      111.89      3.36 o 
  24   0   0      741.28      732.26     15.75 o 
  26   0   0      370.97      370.61      9.45 o 
  28   0   0      281.19      294.43     10.57 o 
  30   0   0       11.84       15.56      2.87 o 
  32   0   0       78.15       77.57      5.54 o 
  34   0   0       10.71       10.78      3.00 o 
  36   0   0       59.49       58.53      5.49 o 
  38   0   0        0.01        1.16      2.84 o 
  40   0   0        4.44        2.87      3.11 o 
   1   1   0      572.32      596.95     11.93 o 
   2   1   0    11709.76    11687.14    245.34 o 
   3   1   0    16005.99    15214.37    181.35 o 
   4   1   0      332.29      335.84      3.55 o 
   5   1   0     1883.75     1910.04     17.77 o 
   6   1   0     1724.97     1806.92     16.80 o 
   7   1   0     6597.31     6924.70     63.59 o 
   8   1   0     1286.13     1395.90     14.02 o 
   9   1   0      209.78      255.77      3.03 o 
  10   1   0      176.42      165.43      1.95 o 
  11   1   0      385.56      419.16      4.26 o 
  12   1   0      236.69      235.11      2.25 o 
  13   1   0        1.47        0.79      0.19 o 
  14   1   0      551.91      553.83      4.42 o 
  15   1   0      275.51      295.12      2.39 o 
  16   1   0       35.60       29.82      0.50 o 
  17   1   0       14.88       18.01      0.49 o 
  18   1   0       55.89       70.77      1.08 o 
  19   1   0       10.14        8.86      0.66 o 
  20   1   0      171.87      174.47      2.25 o 
  21   1   0      165.52      166.53      2.22 o 
  22   1   0      138.00      118.88      1.83 o 
  23   1   0      334.41      337.54      3.75 o 
  24   1   0      705.77      716.68      6.91 o 
  25   1   0      933.72      963.75     11.46 o 
  26   1   0        0.90        5.98      1.41 o 
  27   1   0      592.16      593.03      9.11 o 
  28   1   0      119.39      129.70      3.70 o 
  29   1   0       30.39       34.46      2.08 o 
  30   1   0      119.34      117.91      6.14 o 
  31   1   0       11.21       11.91      2.06 o 
  32   1   0       10.61       13.79      2.19 o 
  33   1   0        0.04        2.34      1.72 o 
  34   1   0       79.10       85.92      4.70 o 
  35   1   0        9.55       14.06      2.38 o 
  36   1   0       48.85       53.31      6.32 o 
  37   1   0        3.59        5.51      2.22 o 
  38   1   0       10.70       10.67      2.42 o 
  39   1   0       11.36       11.14      2.52 o 
   0   2   0      685.04      705.86     12.95 o 
   1   2   0        1.25        4.45      1.44 o 
   2   2   0      457.07      496.63      6.18 o 
   3   2   0      164.74      165.27      2.38 o 
   4   2   0      281.30      293.58      3.51 o 
   5   2   0     1110.99     1090.46      9.66 o 
   6   2   0     1501.46     1595.65     13.90 o 
   7   2   0      412.90      446.77      6.46 o 
   8   2   0      811.44      890.66      6.91 o 
   9   2   0     3145.46     3243.46     25.97 o 
  10   2   0      447.48      484.26      4.46 o 
  11   2   0      455.03      517.04      4.78 o 
  12   2   0       37.98       29.13      0.75 o 
  13   2   0      103.96      118.61      1.71 o 
  14   2   0        5.89        4.55      0.48 o 
  15   2   0        0.08        0.17      0.46 o 
  16   2   0      155.50      156.46      2.19 o 
  17   2   0      151.51      136.91      2.17 o 
  18   2   0       52.49       47.32      1.36 o 
  19   2   0      287.95      261.68      3.44 o 
  20   2   0       23.64       24.04      1.09 o 
  21   2   0        3.05        2.91      0.64 o 
  22   2   0       17.35       15.92      0.99 o 
  23   2   0       80.16       79.96      2.05 o 
  24   2   0       14.81       15.66      1.07 o 
  25   2   0       97.74       94.84      2.33 o 
  26   2   0      263.15      253.66      4.19 o 
  27   2   0      403.42      413.17      5.95 o 
  28   2   0      846.16      847.86     11.71 o 
  29   2   0      234.53      249.09      4.86 o 
  30   2   0       32.53       38.27      2.32 o 
  31   2   0        0.03        1.08      1.23 o 
  32   2   0       43.26       50.63      3.41 o 
  33   2   0       40.04       45.50      3.36 o 
  34   2   0       30.99       33.53      3.07 o 
  35   2   0        0.26        0.11      1.83 o 
  36   2   0        5.91        6.20      2.22 o 
  37   2   0       32.87       32.81      3.34 o 
  38   2   0       11.08       12.23      3.82 o 
   1   3   0      469.43      482.64      4.54 o 
   2   3   0      215.71      253.27      3.62 o 
   3   3   0        0.02        0.75      0.43 o 
   4   3   0      128.48      139.19      1.77 o 
   5   3   0        6.88        7.60      0.50 o 
   6   3   0       67.12       62.46      1.07 o 
   7   3   0       22.98       25.44      0.73 o 
   8   3   0      187.67      199.36      2.38 o 
   9   3   0       13.21       13.52      0.74 o 
  10   3   0      252.98      259.61      3.29 o 
  11   3   0        8.99        7.64      1.11 o 
  12   3   0       11.14        8.83      0.77 o 
  13   3   0      580.41      555.73      6.59 o 
  14   3   0      144.81      133.37      2.43 o 
  15   3   0       61.08       68.89      1.73 o 
  16   3   0      282.39      278.70      4.02 o 
  17   3   0       39.04       40.04      1.25 o 
  18   3   0        6.48        6.39      1.32 o 
  19   3   0        0.42        0.64      0.65 o 
  20   3   0      119.36      118.35      2.60 o 
  21   3   0        9.97       11.27      1.14 o 
  22   3   0       19.40       14.50      1.14 o 
  23   3   0        0.66        0.76      0.75 o 
  24   3   0       21.16       19.41      2.11 o 
  25   3   0       69.30       77.49      2.29 o 
  26   3   0       97.85      107.16      3.12 o 
  27   3   0       84.94       87.11      2.83 o 
  28   3   0       33.05       31.79      2.20 o 
  29   3   0       25.03       20.56      2.40 o 
  30   3   0      218.36      221.63      6.90 o 
  31   3   0      155.53      159.49      5.80 o 
  32   3   0       25.56       30.05      3.65 o 
  33   3   0      291.51      296.47     12.90 o 
  34   3   0       96.24      105.88      4.92 o 
  35   3   0        6.17       14.90      2.55 o 
   0   4   0       48.43       83.89      3.48 o 
   1   4   0      462.82      497.01      5.28 o 
   2   4   0        6.02        8.39      1.41 o 
   3   4   0      101.12      103.94      2.05 o 
   4   4   0        1.03        2.77      0.73 o 
   5   4   0       20.95       21.28      1.10 o 
   6   4   0       68.63       71.07      1.61 o 
   7   4   0        1.91        2.20      0.57 o 
   8   4   0       19.70       19.22      0.98 o 
   9   4   0        0.10       -0.19      0.51 o 
  10   4   0       52.32       49.59      1.66 o 
  11   4   0       12.97       14.66      1.29 o 
  12   4   0       43.06       42.29      1.63 o 
  13   4   0       84.54       80.52      2.16 o 
  14   4   0        0.03       -0.80      0.67 o 
  15   4   0      238.01      225.97      3.94 o 
  16   4   0       11.34       10.06      1.19 o 
  17   4   0        1.41        1.36      0.91 o 
  18   4   0        5.29        2.84      1.13 o 
  19   4   0        0.06        1.73      0.99 o 
  20   4   0       80.33       81.45      2.69 o 
  21   4   0       25.96       25.02      3.42 o 
  22   4   0      105.17      102.11      3.63 o 
  23   4   0       22.51       23.46      2.05 o 
  24   4   0       25.97       27.75      2.20 o 
  25   4   0        7.05        8.27      1.77 o 
  26   4   0       17.27       14.57      1.90 o 
  27   4   0       16.84       20.26      2.81 o 
  28   4   0        6.60        3.53      1.83 o 
  29   4   0       21.86       19.82      2.66 o 
  30   4   0        0.01        0.57      1.75 o 
  31   4   0        4.30        3.70      1.96 o 
   1   5   0       83.41       73.96      2.77 o 
   2   5   0       26.69       33.16      1.52 o 
   3   5   0       12.48       15.51      1.18 o 
   4   5   0        3.86        3.30      1.12 o 
   5   5   0       18.79       19.11      2.34 o 
   6   5   0       25.71       27.79      1.89 o 
   7   5   0       11.02       12.35      1.47 o 
   8   5   0       24.93       24.21      1.85 o 
   9   5   0       19.45       19.72      1.75 o 
  10   5   0        1.77        2.99      1.32 o 
  11   5   0       35.63       36.61      3.18 o 
  12   5   0       28.98       27.32      2.36 o 
  13   5   0        6.60        6.70      1.41 o 
  14   5   0       11.61        6.64      1.48 o 
  15   5   0       20.64       20.00      1.97 o 
  16   5   0        7.66        7.59      1.56 o 
  17   5   0        2.19        0.41      1.59 o 
  18   5   0        4.30        3.81      1.45 o 
  19   5   0       64.24       68.50      3.23 o 
  20   5   0       50.76       51.39      2.91 o 
  21   5   0       10.50        8.50      1.79 o 
  22   5   0        3.75        2.87      1.52 o 
  23   5   0        0.11       -0.81      1.38 o 
  24   5   0       86.16       82.98     11.21 o 
  25   5   0       63.24       57.11      3.98 o 
   7   6   0        9.38       10.62      2.58 o 
   8   6   0      118.76      130.42      5.14 o 
   9   6   0       78.56       76.40      4.02 o 
  10   6   0        0.00       -0.21      1.38 o 
  11   6   0        8.67        8.11      1.70 o 
  12   6   0       12.69       13.12      1.87 o 
  13   6   0        0.02        1.62      1.38 o 
  14   6   0       35.03       39.35      3.32 o 
   2   0   1      837.00      834.75     24.23 o 
   4   0   1    14340.74    12743.64    140.34 o 
   6   0   1     6781.03     6507.96     48.93 o 
   8   0   1      630.16      640.62      4.80 o 
  10   0   1      799.51      798.03      6.34 o 
  12   0   1     1328.27     1447.92     10.45 o 
  14   0   1      950.65     1006.57      7.87 o 
  16   0   1      606.74      621.00      4.72 o 
  18   0   1      276.67      292.29      2.53 o 
  20   0   1      948.96      932.92      6.66 o 
  22   0   1     2137.53     2125.05     21.11 o 
  24   0   1     1424.55     1364.90     20.07 o 
  26   0   1      318.72      340.80      6.27 o 
  28   0   1       43.71       46.10      2.81 o 
  30   0   1       64.11       61.40      5.15 o 
  32   0   1      104.62      110.84      4.62 o 
  34   0   1      140.93      154.15      5.62 o 
  36   0   1      109.86      116.93      5.13 o 
  38   0   1      224.25      246.32      7.83 o 
  40   0   1        3.99        6.12      2.37 o 
   0   1   1      442.02      453.63      6.66 o 
   1   1   1     1913.58     2008.61     16.49 o 
   2   1   1     8844.33     9017.75     67.61 o 
   3   1   1    10052.42    10243.53     80.79 o 
   4   1   1     7346.41     7405.19     54.85 o 
   5   1   1     6501.33     6569.92     44.29 o 
   6   1   1     2445.85     2661.28     18.66 o 
   7   1   1     1653.16     1681.77     10.41 o 
   8   1   1      309.31      340.48      2.25 o 
   9   1   1     1750.84     1868.60     11.40 o 
  10   1   1      263.21      276.48      1.92 o 
  11   1   1      222.54      235.75      1.58 o 
  12   1   1      324.94      374.67      2.27 o 
  13   1   1      603.37      669.61      3.80 o 
  14   1   1      563.37      543.25      3.21 o 
  15   1   1      922.93      897.85      4.97 o 
  16   1   1      318.98      324.59      2.03 o 
  17   1   1      209.27      213.01      1.39 o 
  18   1   1       37.70       34.04      0.55 o 
  19   1   1      150.46      147.66      1.43 o 
  20   1   1      125.71      120.00      1.25 o 
  21   1   1      939.89      892.23      5.97 o 
  22   1   1      371.59      351.27      2.79 o 
  23   1   1      374.06      375.93      2.97 o 
  24   1   1      602.76      593.76      4.59 o 
  25   1   1      244.12      242.13      2.54 o 
  26   1   1       98.36      103.21      1.62 o 
  27   1   1       73.89       70.46      1.71 o 
  28   1   1      181.86      186.90      3.06 o 
  29   1   1        1.25        3.36      0.94 o 
  30   1   1      174.13      178.32      3.58 o 
  31   1   1      465.05      476.71      6.90 o 
  32   1   1       17.53       27.17      1.93 o 
  33   1   1        6.30        5.76      1.36 o 
  34   1   1       27.07       25.72      1.94 o 
  35   1   1       16.78       18.11      1.85 o 
  36   1   1        3.35        4.93      1.44 o 
  37   1   1       36.14       38.78      3.89 o 
  38   1   1       21.41       23.82      2.10 o 
  39   1   1        8.17        8.94      1.71 o 
   1   2   1      473.64      489.13      4.03 o 
   2   2   1      454.17      493.68      5.95 o 
   3   2   1      942.89     1064.52      7.34 o 
   4   2   1     1537.26     1626.33      9.26 o 
   5   2   1     1841.59     2035.96     11.43 o 
   6   2   1     1905.58     2134.43     11.96 o 
   7   2   1     1516.79     1644.00      8.92 o 
   8   2   1      142.21      143.43      1.16 o 
   9   2   1      428.22      430.30      2.69 o 
  10   2   1     1531.75     1649.24      9.48 o 
  11   2   1      161.61      173.43      1.28 o 
  12   2   1       16.42       21.32      0.41 o 
  13   2   1       12.55       17.16      0.51 o 
  14   2   1      636.85      627.51      4.35 o 
  15   2   1      326.97      317.32      2.52 o 
  16   2   1       35.34       31.43      0.68 o 
  17   2   1       26.12       24.54      0.66 o 
  18   2   1      158.06      144.24      1.61 o 
  19   2   1      174.28      155.20      1.71 o 
  20   2   1        0.83        1.05      0.42 o 
  21   2   1      128.04      122.34      1.67 o 
  22   2   1       52.82       52.84      1.10 o 
  23   2   1        4.41        5.63      0.56 o 
  24   2   1       24.88       28.57      0.94 o 
  25   2   1       17.31       15.16      0.82 o 
  26   2   1       19.65       19.37      0.91 o 
  27   2   1       76.80       74.46      1.60 o 
  28   2   1       22.12       26.31      1.44 o 
  29   2   1      438.97      453.57      4.86 o 
  30   2   1      350.55      352.42      4.66 o 
  31   2   1      202.38      204.65      3.33 o 
  32   2   1       78.70       84.08      3.03 o 
  33   2   1       39.75       42.86      2.34 o 
  34   2   1       29.83       30.55      2.12 o 
  35   2   1      105.01      107.08      4.12 o 
  36   2   1       20.10       18.74      2.51 o 
  37   2   1       13.00        9.75      2.06 o 
  38   2   1        5.13        3.36      1.82 o 
   0   3   1       33.00       28.58      0.85 o 
   1   3   1       73.60       83.31      0.90 o 
   2   3   1       45.12       58.32      1.48 o 
   3   3   1      397.05      414.42      2.84 o 
   4   3   1      464.83      530.71      3.39 o 
   5   3   1      346.02      364.45      2.78 o 
   6   3   1      372.28      416.86      2.65 o 
   7   3   1      226.82      238.64      2.51 o 
   8   3   1      163.81      165.93      1.54 o 
   9   3   1       69.57       74.78      1.07 o 
  10   3   1      122.61      113.56      1.37 o 
  11   3   1      325.97      352.67      2.94 o 
  12   3   1      159.18      163.91      1.82 o 
  13   3   1      232.12      241.71      2.50 o 
  14   3   1      123.02      122.12      1.53 o 
  15   3   1       33.54       31.24      0.75 o 
  16   3   1       31.97       34.91      0.87 o 
  17   3   1      196.00      188.36      2.21 o 
  18   3   1       75.65       74.96      1.90 o 
  19   3   1        6.12        5.32      0.60 o 
  20   3   1       14.74       13.06      0.87 o 
  21   3   1       16.19       16.82      0.81 o 
  22   3   1       27.17       28.92      1.01 o 
  23   3   1       19.55       18.56      0.94 o 
  24   3   1       92.20       95.63      1.87 o 
  25   3   1      116.95      115.64      2.29 o 
  26   3   1       15.32       15.24      1.18 o 
  27   3   1       59.43       61.33      2.00 o 
  28   3   1       47.06       45.60      1.80 o 
  29   3   1        8.45        8.34      1.09 o 
  30   3   1      111.14      122.45      2.88 o 
  31   3   1       50.00       51.02      2.16 o 
  32   3   1       64.32       64.43      2.44 o 
  33   3   1       75.65       70.69      2.55 o 
  34   3   1       14.70       14.24      1.50 o 
  35   3   1        3.40        5.39      1.40 o 
   1   4   1      221.10      217.57      2.02 o 
   2   4   1      104.95      112.02      1.33 o 
   3   4   1      145.76      141.19      1.75 o 
   4   4   1       16.50       18.71      0.95 o 
   5   4   1       29.46       34.33      0.81 o 
   6   4   1       19.10       19.19      0.66 o 
   7   4   1       63.86       64.24      1.10 o 
   8   4   1       26.99       23.73      0.80 o 
   9   4   1       43.52       43.97      1.03 o 
  10   4   1       18.46       17.48      0.76 o 
  11   4   1       49.75       51.85      1.36 o 
  12   4   1       77.96       76.27      1.47 o 
  13   4   1        3.79        4.21      0.66 o 
  14   4   1      111.56      108.90      1.91 o 
  15   4   1       52.70       51.15      1.36 o 
  16   4   1       96.54       89.16      2.24 o 
  17   4   1       32.91       27.47      1.10 o 
  18   4   1      277.95      264.02      3.36 o 
  19   4   1       52.79       54.32      1.47 o 
  20   4   1       15.18       16.58      1.00 o 
  21   4   1       83.65       80.01      2.25 o 
  22   4   1        3.51        4.92      0.96 o 
  23   4   1      136.93      132.91      2.98 o 
  24   4   1        1.01        0.72      0.81 o 
  25   4   1       27.71       24.39      1.61 o 
  26   4   1       71.73       64.93      2.40 o 
  27   4   1        2.77        2.36      1.05 o 
  28   4   1       11.79       11.15      1.97 o 
  29   4   1       22.59       22.22      2.20 o 
  30   4   1        0.63        1.21      1.24 o 
  31   4   1       10.11       12.21      1.71 o 
   0   5   1       18.84       20.33      2.98 o 
   1   5   1       71.06       67.48      2.26 o 
   2   5   1        8.53       10.29      0.83 o 
   3   5   1       31.65       35.52      1.26 o 
   4   5   1      154.18      158.39      2.54 o 
   5   5   1       24.92       28.61      1.16 o 
   6   5   1        0.41        0.39      0.57 o 
   7   5   1       46.96       44.90      1.33 o 
   8   5   1        3.97        4.29      0.71 o 
   9   5   1       19.26       17.55      1.04 o 
  10   5   1       64.48       60.76      1.78 o 
  11   5   1       41.50       38.51      1.50 o 
  12   5   1        4.37        4.22      0.91 o 
  13   5   1        4.41        4.03      0.90 o 
  14   5   1       27.68       27.79      1.52 o 
  15   5   1        0.33       -0.05      0.78 o 
  16   5   1       18.83       20.97      1.91 o 
  17   5   1       10.84        9.06      1.15 o 
  18   5   1       41.53       41.25      1.85 o 
  19   5   1       25.13       24.82      1.59 o 
  20   5   1       39.97       43.82      2.12 o 
  21   5   1       16.24       13.24      1.46 o 
  22   5   1       22.80       24.49      1.78 o 
  23   5   1       18.60       18.98      1.68 o 
  24   5   1        9.82       10.59      1.98 o 
  25   5   1       27.93       27.17      2.16 o 
   5   6   1       16.46       15.19      3.37 o 
   6   6   1       13.71       13.92      3.25 o 
   7   6   1       20.36       25.02      1.82 o 
   8   6   1        3.31        3.58      1.17 o 
   9   6   1        1.67        1.55      1.08 o 
  10   6   1        3.90        4.23      1.26 o 
  11   6   1        8.63       10.73      1.51 o 
  12   6   1        6.32        5.87      1.33 o 
  13   6   1        4.88        5.79      1.34 o 
  14   6   1       41.51       45.97      6.17 o 
   0   0   2     7347.58     7594.66    126.50 o 
   2   0   2     1901.04     2026.16     18.14 o 
   4   0   2      148.07      120.84      1.08 o 
   6   0   2     1533.04     1528.12     11.04 o 
   8   0   2      229.52      232.68      1.98 o 
  10   0   2      143.05      181.20      1.66 o 
  12   0   2      900.40     1012.89      7.73 o 
  14   0   2      471.82      503.80      4.20 o 
  16   0   2       96.11      108.22      1.29 o 
  18   0   2      188.50      197.83      2.05 o 
  20   0   2     3235.24     3158.56     21.12 o 
  22   0   2     1142.38     1130.70     12.39 o 
  24   0   2     1528.37     1476.25     17.70 o 
  26   0   2      928.80      899.36     13.48 o 
  28   0   2       48.54       53.24      2.60 o 
  30   0   2      102.02       89.71      3.93 o 
  32   0   2       11.51       10.46      1.99 o 
  34   0   2      169.60      174.12      7.57 o 
  36   0   2      232.92      237.47      7.44 o 
  38   0   2       17.14       22.86      2.86 o 
  40   0   2       12.61        6.84      2.34 o 
   1   1   2     5215.33     5171.44     35.26 o 
   2   1   2     4125.81     4281.57     28.43 o 
   3   1   2     1192.99     1212.44      9.60 o 
   4   1   2      465.96      486.69      3.55 o 
   5   1   2      656.32      680.00      4.57 o 
   6   1   2       38.74       39.20      0.40 o 
   7   1   2     2462.04     2753.88     15.19 o 
   8   1   2      404.68      434.19      2.73 o 
   9   1   2      503.76      593.81      3.55 o 
  10   1   2      599.71      690.90      3.99 o 
  11   1   2      503.36      565.04      3.39 o 
  12   1   2       85.83      108.05      0.86 o 
  13   1   2      383.17      423.88      2.54 o 
  14   1   2       40.01       39.06      0.44 o 
  15   1   2       14.60       17.93      0.32 o 
  16   1   2       66.03       65.86      0.66 o 
  17   1   2     1982.39     1930.99     10.80 o 
  18   1   2      610.23      545.18      3.71 o 
  19   1   2      779.65      726.96      4.94 o 
  20   1   2      447.21      422.27      3.16 o 
  21   1   2       51.41       49.38      0.84 o 
  22   1   2       41.00       39.79      0.78 o 
  23   1   2       35.68       36.56      0.74 o 
  24   1   2       60.77       60.52      1.07 o 
  25   1   2       26.68       33.05      0.90 o 
  26   1   2      246.58      236.21      2.62 o 
  27   1   2      319.99      324.32      4.50 o 
  28   1   2       42.89       46.67      1.81 o 
  29   1   2       44.06       41.49      1.77 o 
  30   1   2       21.97       21.77      1.53 o 
  31   1   2      204.00      218.29      4.88 o 
  32   1   2       12.61       15.43      1.57 o 
  33   1   2        2.94        3.00      1.26 o 
  34   1   2       69.78       71.88      2.79 o 
  35   1   2       24.57       25.82      2.02 o 
  36   1   2       67.12       76.98      3.04 o 
  37   1   2       51.62       54.26      2.69 o 
  38   1   2        8.16       10.11      1.73 o 
  39   1   2       33.72       34.35      2.42 o 
   0   2   2       28.46       16.66      0.79 o 
   1   2   2      111.75      112.90      1.05 o 
   2   2   2      162.61      178.19      1.45 o 
   3   2   2      151.36      152.78      1.21 o 
   4   2   2      458.03      474.78      3.10 o 
   5   2   2      815.41      888.66      5.30 o 
   6   2   2     1953.55     2008.60     11.45 o 
   7   2   2     2042.58     2214.86     11.42 o 
   8   2   2     2264.37     2406.70     12.38 o 
   9   2   2      808.99      872.13      5.00 o 
  10   2   2      276.82      302.88      1.99 o 
  11   2   2      421.99      424.48      2.58 o 
  12   2   2       12.57       15.52      0.38 o 
  13   2   2       26.24       29.04      0.47 o 
  14   2   2      142.03      148.78      1.71 o 
  15   2   2      655.24      606.05      4.57 o 
  16   2   2      273.74      273.87      2.37 o 
  17   2   2     1032.00      961.61      6.83 o 
  18   2   2      293.92      267.43      2.45 o 
  19   2   2       89.49       77.78      1.18 o 
  20   2   2      307.29      280.54      2.80 o 
  21   2   2       78.82       75.98      1.29 o 
  22   2   2       61.25       70.73      1.47 o 
  23   2   2       44.64       41.68      1.13 o 
  24   2   2       83.07       83.86      1.60 o 
  25   2   2      121.57      113.25      2.12 o 
  26   2   2       46.27       49.79      1.32 o 
  27   2   2      134.37      135.31      2.18 o 
  28   2   2      216.56      220.10      2.79 o 
  29   2   2       57.07       59.03      1.51 o 
  30   2   2       13.83       14.54      1.05 o 
  31   2   2        9.86       11.93      1.24 o 
  32   2   2       52.97       55.79      2.50 o 
  33   2   2       99.02      109.03      4.80 o 
  34   2   2       84.90       91.76      3.75 o 
  35   2   2       31.40       32.23      2.59 o 
  36   2   2       11.42       10.77      2.17 o 
  37   2   2       20.02       21.63      2.42 o 
  38   2   2        1.87        2.99      1.76 o 
   1   3   2      135.95      149.19      1.26 o 
   2   3   2        5.51        9.50      0.59 o 
   3   3   2      393.30      413.58      2.65 o 
   4   3   2       43.77       42.97      0.92 o 
   5   3   2        7.57        8.61      0.32 o 
   6   3   2      117.12      124.43      1.14 o 
   7   3   2      468.98      478.49      3.08 o 
   8   3   2      852.72      913.68      5.81 o 
   9   3   2      598.62      616.19      4.55 o 
  10   3   2      593.52      595.84      4.44 o 
  11   3   2     1010.60     1007.08      7.31 o 
  12   3   2       74.65       80.59      1.61 o 
  13   3   2      326.30      302.14      2.93 o 
  14   3   2      133.12      129.36      1.51 o 
  15   3   2      118.44      121.35      1.48 o 
  16   3   2      305.50      281.26      2.87 o 
  17   3   2      119.45       97.83      1.65 o 
  18   3   2      141.21      125.37      1.98 o 
  19   3   2      164.41      152.41      2.25 o 
  20   3   2       62.80       56.70      1.38 o 
  21   3   2       44.65       43.29      1.24 o 
  22   3   2        9.51        9.39      0.76 o 
  23   3   2       48.06       46.55      1.42 o 
  24   3   2       20.19       22.44      1.09 o 
  25   3   2      109.42      104.15      2.11 o 
  26   3   2        7.97        7.51      1.01 o 
  27   3   2       21.53       22.41      1.43 o 
  28   3   2       31.93       34.76      1.72 o 
  29   3   2       95.46      100.58      2.88 o 
  30   3   2       35.14       33.82      1.54 o 
  31   3   2       85.43       84.38      2.25 o 
  32   3   2       31.86       31.77      1.56 o 
  33   3   2      116.24      115.56      2.90 o 
  34   3   2        5.45        4.81      1.13 o 
  35   3   2       12.84       11.25      1.50 o 
   0   4   2       96.83      109.79      1.87 o 
   1   4   2       47.04       57.35      0.98 o 
   2   4   2       32.20       37.41      0.78 o 
   3   4   2       12.46       15.72      0.79 o 
   4   4   2      183.23      177.17      2.07 o 
   5   4   2       56.83       53.24      1.14 o 
   6   4   2       55.76       55.17      1.12 o 
   7   4   2        3.01        3.64      0.52 o 
   8   4   2      167.17      167.31      2.11 o 
   9   4   2       30.30       33.47      0.98 o 
  10   4   2      129.26      125.39      1.82 o 
  11   4   2      112.40      113.48      1.82 o 
  12   4   2       46.04       48.89      1.34 o 
  13   4   2       50.65       46.94      1.22 o 
  14   4   2      111.16      108.93      1.93 o 
  15   4   2       11.99       15.91      0.90 o 
  16   4   2      221.43      210.69      2.87 o 
  17   4   2       28.26       30.28      1.14 o 
  18   4   2        6.20        6.58      0.76 o 
  19   4   2       54.46       52.41      1.47 o 
  20   4   2      101.65       96.59      2.08 o 
  21   4   2       22.36       21.58      1.24 o 
  22   4   2       29.07       27.52      1.49 o 
  23   4   2       31.32       30.80      1.59 o 
  24   4   2        0.03        0.61      0.86 o 
  25   4   2       66.29       68.54      2.23 o 
  26   4   2       10.89       13.00      1.41 o 
  27   4   2       19.99       17.86      1.57 o 
  28   4   2       11.78       10.65      1.43 o 
  29   4   2        5.77        7.26      1.31 o 
  30   4   2        6.18        4.81      1.13 o 
  31   4   2       39.92       40.46      1.95 o 
   1   5   2       78.54       79.09      2.24 o 
   2   5   2        8.09        7.65      1.01 o 
   3   5   2       12.10       11.49      0.92 o 
   4   5   2      140.38      140.05      2.54 o 
   5   5   2       72.43       71.77      1.71 o 
   6   5   2        4.86        4.06      0.74 o 
   7   5   2        7.40        6.64      0.86 o 
   8   5   2       12.62       10.34      0.85 o 
   9   5   2       18.65       19.34      1.01 o 
  10   5   2      108.50      103.73      2.02 o 
  11   5   2       47.67       48.48      1.56 o 
  12   5   2        4.71        4.08      0.80 o 
  13   5   2       17.21       15.60      1.27 o 
  14   5   2       32.32       32.76      1.76 o 
  15   5   2        6.46        8.17      1.21 o 
  16   5   2       48.94       46.19      2.06 o 
  17   5   2       96.40       93.86      2.81 o 
  18   5   2       44.77       44.80      2.81 o 
  19   5   2       41.06       41.57      2.07 o 
  20   5   2       17.00       20.01      1.65 o 
  21   5   2       33.46       30.83      1.91 o 
  22   5   2       44.14       43.36      2.19 o 
  23   5   2        7.18        7.43      1.37 o 
  24   5   2       24.18       23.75      2.03 o 
  25   5   2       30.05       29.18      2.19 o 
   0   6   2       15.17       21.52      4.60 o 
   1   6   2        9.06        8.47      2.15 o 
   2   6   2       26.46       30.06      3.76 o 
   3   6   2       22.22       22.93      3.71 o 
   4   6   2       30.73       36.70      4.30 o 
   5   6   2       15.90       17.11      3.61 o 
   6   6   2       17.12       17.73      3.26 o 
   7   6   2       27.55       28.14      1.92 o 
   8   6   2       45.69       48.78      2.36 o 
   9   6   2       30.93       28.34      1.96 o 
  10   6   2        2.93        3.37      1.22 o 
  11   6   2        2.25        1.05      1.10 o 
  12   6   2       26.76       26.21      1.98 o 
  13   6   2       20.50       21.84      1.88 o 
  14   6   2       11.13       10.00      2.27 o 
   2   0   3     1880.06     2048.65     16.27 o 
   4   0   3     1411.21     1470.77     10.57 o 
   6   0   3     4692.76     4684.67     33.66 o 
   8   0   3      364.28      371.12      2.83 o 
  10   0   3     1950.46     2066.11     14.97 o 
  12   0   3     2019.77     2178.72     16.02 o 
  14   0   3     4174.26     4718.36     33.44 o 
  16   0   3       83.74       81.06      1.13 o 
  18   0   3      216.82      237.24      2.37 o 
  20   0   3       28.32       22.46      0.63 o 
  22   0   3      516.74      512.72      6.75 o 
  24   0   3      691.70      639.67      8.63 o 
  26   0   3       20.20       21.11      1.42 o 
  28   0   3       98.69       94.28      5.70 o 
  30   0   3       12.26       14.50      2.05 o 
  32   0   3       57.48       53.54      3.35 o 
  34   0   3        6.79        3.82      1.89 o 
  36   0   3        1.92        0.87      2.50 o 
  38   0   3       55.65       64.68      4.10 o 
  40   0   3        4.37        6.36      2.33 o 
   0   1   3      853.54      830.09      7.19 o 
   1   1   3      340.46      376.19      2.39 o 
   2   1   3      845.33      882.25      5.70 o 
   3   1   3      705.95      701.65      4.49 o 
   4   1   3      194.88      204.07      1.37 o 
   5   1   3      382.76      416.15      2.45 o 
   6   1   3     1285.94     1310.45      7.50 o 
   7   1   3      768.89      774.11      4.53 o 
   8   1   3       29.48       41.11      0.43 o 
   9   1   3      273.78      282.95      1.77 o 
  10   1   3      194.08      221.29      1.47 o 
  11   1   3     1532.94     1666.92      8.93 o 
  12   1   3     1434.59     1582.16      8.35 o 
  13   1   3     1090.66     1123.58      5.94 o 
  14   1   3      287.46      316.91      1.93 o 
  15   1   3      258.98      288.32      1.79 o 
  16   1   3       47.81       31.98      0.41 o 
  17   1   3      365.33      375.45      2.59 o 
  18   1   3      423.75      444.41      3.03 o 
  19   1   3      116.11      113.73      1.24 o 
  20   1   3      201.33      202.36      1.77 o 
  21   1   3      350.24      349.28      2.67 o 
  22   1   3     1405.40     1281.74      8.06 o 
  23   1   3      232.34      210.71      1.96 o 
  24   1   3       25.99       26.21      0.79 o 
  25   1   3       73.06       74.57      1.35 o 
  26   1   3       95.34       91.43      1.83 o 
  27   1   3       78.63       73.24      1.73 o 
  28   1   3       13.39       12.70      1.13 o 
  29   1   3      228.04      228.95      4.10 o 
  30   1   3       22.27       26.12      1.51 o 
  31   1   3       55.66       55.92      2.09 o 
  32   1   3       14.93       15.98      1.63 o 
  33   1   3       47.75       40.18      2.20 o 
  34   1   3       10.51       11.92      1.57 o 
  35   1   3       21.92       21.03      1.85 o 
  36   1   3       10.35        9.42      1.57 o 
  37   1   3       36.69       37.84      2.78 o 
  38   1   3       13.48       19.94      2.99 o 
  39   1   3      128.23      139.58      8.18 o 
   1   2   3      135.28      140.68      1.32 o 
   2   2   3      215.53      221.03      1.86 o 
   3   2   3      416.64      439.31      3.26 o 
   4   2   3      286.91      306.26      2.20 o 
   5   2   3      231.95      227.24      1.74 o 
   6   2   3      253.43      265.71      1.97 o 
   7   2   3      351.60      351.73      2.35 o 
   8   2   3       65.97       76.22      0.73 o 
   9   2   3     1248.74     1304.43      6.81 o 
  10   2   3      190.79      168.61      1.24 o 
  11   2   3      223.56      232.70      1.71 o 
  12   2   3       73.35       57.43      0.66 o 
  13   2   3      243.09      204.31      1.60 o 
  14   2   3     1061.15     1065.48      7.29 o 
  15   2   3     1503.32     1462.70     10.41 o 
  16   2   3      841.39      783.90      5.92 o 
  17   2   3      320.36      290.57      2.78 o 
  18   2   3       35.60       34.53      0.81 o 
  19   2   3       75.56       72.10      1.21 o 
  20   2   3      382.36      337.19      3.36 o 
  21   2   3      138.16      120.39      1.74 o 
  22   2   3       36.05       33.93      1.01 o 
  23   2   3      115.20      100.57      1.74 o 
  24   2   3        0.15       -0.07      0.50 o 
  25   2   3       20.39       19.23      0.89 o 
  26   2   3       20.61       20.89      0.94 o 
  27   2   3       18.91       18.54      1.01 o 
  28   2   3       11.33       11.63      0.83 o 
  29   2   3       30.84       32.95      1.36 o 
  30   2   3       30.30       34.06      1.41 o 
  31   2   3       38.90       39.95      1.67 o 
  32   2   3        0.20        0.00      1.07 o 
  33   2   3       53.71       61.36      3.17 o 
  34   2   3       16.04       16.05      2.30 o 
  35   2   3       29.38       28.13      2.48 o 
  36   2   3        5.92        5.25      1.89 o 
  37   2   3       45.33       50.87      3.18 o 
  38   2   3       60.93       67.36      5.86 o 
   0   3   3       15.60       15.09      0.86 o 
   1   3   3       90.63       95.59      0.92 o 
   2   3   3      108.27      104.69      0.99 o 
   3   3   3        7.38       10.02      0.47 o 
   4   3   3       23.24       29.46      0.53 o 
   5   3   3       76.34       79.52      0.83 o 
   6   3   3       70.46       69.09      0.81 o 
   7   3   3      246.48      250.20      2.04 o 
   8   3   3       19.51       21.75      0.79 o 
   9   3   3      276.98      252.14      2.50 o 
  10   3   3      285.35      296.15      2.84 o 
  11   3   3     1016.29      996.24      7.60 o 
  12   3   3      167.25      180.87      1.95 o 
  13   3   3      643.24      560.39      4.53 o 
  14   3   3      522.25      456.76      3.87 o 
  15   3   3      230.55      216.70      2.26 o 
  16   3   3      267.83      262.60      2.62 o 
  17   3   3      111.37      105.32      1.99 o 
  18   3   3      117.46      106.83      1.93 o 
  19   3   3      101.07       91.64      1.82 o 
  20   3   3      106.20       94.52      1.85 o 
  21   3   3       55.15       59.55      1.51 o 
  22   3   3       59.64       63.46      1.58 o 
  23   3   3       65.48       65.71      1.66 o 
  24   3   3        8.41        9.16      1.16 o 
  25   3   3       31.94       31.01      1.36 o 
  26   3   3       37.31       34.12      1.56 o 
  27   3   3      116.88      115.89      2.50 o 
  28   3   3       67.52       66.69      1.95 o 
  29   3   3       27.66       26.02      1.38 o 
  30   3   3       10.54        9.25      1.09 o 
  31   3   3        1.58        0.77      0.86 o 
  32   3   3       19.90       21.65      1.39 o 
  33   3   3       49.25       50.60      2.04 o 
  34   3   3       38.59       45.80      2.01 o 
  35   3   3       24.86       30.02      1.95 o 
   1   4   3       30.09       33.20      0.93 o 
   2   4   3       69.18       70.96      1.32 o 
   3   4   3       53.88       56.66      1.15 o 
   4   4   3      135.05      133.29      1.84 o 
   5   4   3       13.60       11.67      1.97 o 
   6   4   3      356.89      352.65      4.14 o 
   7   4   3      152.56      150.96      1.98 o 
   8   4   3      104.92      107.52      1.65 o 
   9   4   3      344.14      338.70      3.41 o 
  10   4   3      227.31      223.41      2.59 o 
  11   4   3        3.53        6.27      0.68 o 
  12   4   3      421.32      397.48      4.03 o 
  13   4   3      187.46      194.92      2.71 o 
  14   4   3      627.04      585.07      6.10 o 
  15   4   3        5.61        3.19      0.68 o 
  16   4   3        2.81        2.40      0.68 o 
  17   4   3       20.91       20.98      1.07 o 
  18   4   3        9.32        8.82      0.84 o 
  19   4   3        9.53        9.77      0.91 o 
  20   4   3       28.08       27.51      1.33 o 
  21   4   3       82.88       84.67      2.13 o 
  22   4   3       16.54       16.78      1.37 o 
  23   4   3      100.15       95.12      2.54 o 
  24   4   3       11.84       11.35      1.21 o 
  25   4   3        0.41       -0.66      0.86 o 
  26   4   3        9.15        6.15      1.14 o 
  27   4   3       21.00       20.43      1.85 o 
  28   4   3       45.09       45.48      1.86 o 
  29   4   3        0.97        0.53      0.97 o 
  30   4   3       12.54       13.10      1.44 o 
  31   4   3       22.84       24.47      2.07 o 
   0   5   3      118.13      114.75      6.25 o 
   1   5   3       27.87       29.93      1.54 o 
   2   5   3       16.83       17.29      1.15 o 
   3   5   3       18.40       20.57      1.23 o 
   4   5   3       24.45       27.33      1.46 o 
   5   5   3       56.36       58.49      1.76 o 
   6   5   3       27.29       31.85      1.34 o 
   7   5   3       86.31       81.56      2.02 o 
   8   5   3       10.96       11.23      1.00 o 
   9   5   3       20.23       19.65      1.20 o 
  10   5   3       49.35       48.37      1.78 o 
  11   5   3       34.90       40.75      2.05 o 
  12   5   3      164.58      150.94      2.85 o 
  13   5   3       91.21       93.40      2.26 o 
  14   5   3       64.58       66.58      2.14 o 
  15   5   3       18.21       20.12      1.39 o 
  16   5   3       22.32       21.51      1.47 o 
  17   5   3       31.61       33.62      1.80 o 
  18   5   3       33.09       34.73      1.75 o 
  19   5   3      103.54      104.73      3.06 o 
  20   5   3       59.68       61.79      2.45 o 
  21   5   3       31.65       30.72      1.93 o 
  22   5   3        8.13        7.58      1.35 o 
  23   5   3       65.14       66.66      2.39 o 
  24   5   3       31.55       34.14      2.26 o 
   1   6   3       28.68       35.64      2.27 o 
   2   6   3       55.59       59.70      2.67 o 
   3   6   3       98.65      101.75      4.06 o 
   4   6   3        8.60        8.15      2.84 o 
   5   6   3        1.30        1.46      1.53 o 
   6   6   3       10.41       10.45      2.09 o 
   7   6   3       14.60       15.85      1.62 o 
   8   6   3       13.00       11.56      1.35 o 
   9   6   3       41.41       39.78      2.51 o 
  10   6   3        2.33        2.29      1.09 o 
  11   6   3        7.22        7.69      1.32 o 
  12   6   3        1.62        1.29      1.05 o 
  13   6   3       26.11       31.83      2.46 o 
   0   0   4     3959.19     4298.05     45.51 o 
   2   0   4     7074.01     7493.01     63.09 o 
   4   0   4      318.00      310.06      2.70 o 
   6   0   4     1045.07     1112.83      8.13 o 
   8   0   4     4116.02     4402.72     30.50 o 
  10   0   4     4585.10     5007.25     35.06 o 
  12   0   4      452.75      522.50      3.93 o 
  14   0   4      304.88      387.97      3.17 o 
  16   0   4      279.48      315.90      2.80 o 
  18   0   4      444.99      436.73      3.79 o 
  20   0   4      242.75      243.59      2.60 o 
  22   0   4      110.73      117.17      2.38 o 
  24   0   4      140.10      130.13      4.31 o 
  26   0   4      444.20      434.95      8.24 o 
  28   0   4      156.75      132.59      4.64 o 
  30   0   4       96.95       93.73      4.08 o 
  32   0   4       11.82       14.13      2.19 o 
  34   0   4       20.77       25.48      2.66 o 
  36   0   4       19.71       20.70      4.31 o 
  38   0   4       96.01      100.25      6.24 o 
   1   1   4      101.82      112.95      0.84 o 
   2   1   4      502.45      533.19      3.20 o 
   3   1   4      761.27      801.78      4.96 o 
   4   1   4       11.81       11.47      0.24 o 
   5   1   4      472.37      494.17      2.92 o 
   6   1   4      100.89       90.63      0.73 o 
   7   1   4      875.40      951.17      5.07 o 
   8   1   4      985.46     1090.31      5.86 o 
   9   1   4      919.53      979.49      5.05 o 
  10   1   4      111.73      109.20      0.77 o 
  11   1   4       79.91       81.80      0.63 o 
  12   1   4      292.53      321.80      1.83 o 
  13   1   4      210.55      244.62      1.48 o 
  14   1   4      189.90      193.54      1.24 o 
  15   1   4       88.58       77.91      0.69 o 
  16   1   4      175.08      192.22      1.44 o 
  17   1   4      607.24      691.52      4.30 o 
  18   1   4      772.31      734.19      4.82 o 
  19   1   4      133.76      139.51      1.46 o 
  20   1   4       30.86       28.30      0.69 o 
  21   1   4       31.53       32.79      0.73 o 
  22   1   4       27.62       31.27      0.76 o 
  23   1   4       84.25       82.79      1.24 o 
  24   1   4       30.59       25.12      0.86 o 
  25   1   4       11.98        8.80      0.63 o 
  26   1   4      166.88      149.62      2.40 o 
  27   1   4       48.59       47.79      1.44 o 
  28   1   4       37.39       38.97      1.67 o 
  29   1   4      102.19      100.29      2.58 o 
  30   1   4        4.25        5.71      1.04 o 
  31   1   4       12.45       12.70      1.28 o 
  32   1   4       37.65       43.21      2.20 o 
  33   1   4       50.69       52.49      2.90 o 
  34   1   4        4.39        6.39      1.90 o 
  35   1   4       60.20       60.42      3.21 o 
  36   1   4       37.58       42.84      2.84 o 
  37   1   4       22.78       28.82      2.66 o 
  38   1   4       18.24       18.35      2.30 o 
  39   1   4       43.58       47.06      3.12 o 
   0   2   4     1251.54     1343.93     11.96 o 
   1   2   4      356.05      381.42      2.52 o 
   2   2   4      358.57      365.83      2.52 o 
   3   2   4      297.69      300.84      2.27 o 
   4   2   4      570.81      595.04      4.06 o 
   5   2   4       52.33       60.39      0.84 o 
   6   2   4       30.73       40.21      0.56 o 
   7   2   4      411.05      398.21      2.64 o 
   8   2   4      148.92      144.06      1.11 o 
   9   2   4       38.95       37.84      0.50 o 
  10   2   4      179.63      180.16      1.38 o 
  11   2   4      158.30      189.24      1.38 o 
  12   2   4        7.43       12.12      0.37 o 
  13   2   4       67.43       69.12      0.96 o 
  14   2   4       81.82       74.11      1.18 o 
  15   2   4       23.09       17.67      0.66 o 
  16   2   4     1176.12     1106.64      8.76 o 
  17   2   4      250.08      198.98      2.28 o 
  18   2   4       18.13       21.23      0.85 o 
  19   2   4      619.71      577.91      5.35 o 
  20   2   4      134.28      111.45      1.66 o 
  21   2   4       44.87       40.58      1.03 o 
  22   2   4       14.80       14.94      0.77 o 
  23   2   4       12.42       12.72      0.75 o 
  24   2   4       44.86       37.69      1.14 o 
  25   2   4       43.71       40.58      1.20 o 
  26   2   4       18.27       15.13      0.86 o 
  27   2   4       35.41       37.00      1.21 o 
  28   2   4       65.01       64.92      1.65 o 
  29   2   4        3.15        2.82      0.76 o 
  30   2   4       19.78       20.36      1.29 o 
  31   2   4       55.50       55.81      1.91 o 
  32   2   4        2.53        2.05      1.23 o 
  33   2   4       30.12       31.61      2.69 o 
  34   2   4       11.56       10.87      1.96 o 
  35   2   4       22.03       23.68      2.43 o 
  36   2   4       69.00       71.11      3.61 o 
  37   2   4      143.12      151.91      5.14 o 
   1   3   4      140.19      125.74      1.12 o 
   2   3   4       30.63       34.63      0.69 o 
   3   3   4       69.58       72.37      0.86 o 
   4   3   4        3.81        4.92      0.34 o 
   5   3   4       55.19       50.75      0.68 o 
   6   3   4       37.47       40.55      0.71 o 
   7   3   4      985.53      977.79      7.12 o 
   8   3   4       50.04       50.75      1.55 o 
   9   3   4       69.19       83.01      1.26 o 
  10   3   4      451.08      443.25      4.04 o 
  11   3   4      622.52      602.21      4.76 o 
  12   3   4      119.61      110.01      1.41 o 
  13   3   4      612.61      581.75      4.68 o 
  14   3   4       74.77       75.86      1.41 o 
  15   3   4        4.50        4.99      0.48 o 
  16   3   4       73.03       64.49      1.41 o 
  17   3   4      291.84      245.80      3.05 o 
  18   3   4      100.65       82.67      1.72 o 
  19   3   4       82.64       75.74      1.65 o 
  20   3   4       18.64       14.38      0.87 o 
  21   3   4       17.57       16.16      0.99 o 
  22   3   4        5.66        5.03      0.83 o 
  23   3   4       78.65       74.64      1.67 o 
  24   3   4       24.60       26.96      1.84 o 
  25   3   4        0.48        0.34      0.65 o 
  26   3   4       30.88       29.68      1.38 o 
  27   3   4       18.19       18.37      1.18 o 
  28   3   4       56.73       52.48      1.79 o 
  29   3   4       41.75       42.49      1.72 o 
  30   3   4       37.06       36.20      1.61 o 
  31   3   4       66.09       64.26      2.06 o 
  32   3   4       28.29       28.54      1.54 o 
  33   3   4        4.85        4.80      1.04 o 
  34   3   4       37.54       41.52      1.95 o 
  35   3   4       86.99       96.61      3.05 o 
   0   4   4       50.02       44.17      2.59 o 
   1   4   4       39.93       40.25      1.01 o 
   2   4   4       83.51       81.97      1.42 o 
   3   4   4       37.37       42.36      1.15 o 
   4   4   4       83.94       86.79      1.80 o 
   5   4   4       55.63       58.44      1.87 o 
   6   4   4       10.34       12.06      0.99 o 
   7   4   4        9.15       10.38      0.79 o 
   8   4   4      221.22      217.92      3.04 o 
   9   4   4       23.87       28.49      1.22 o 
  10   4   4      587.27      564.12      5.66 o 
  11   4   4      310.31      296.70      3.56 o 
  12   4   4      475.51      467.70      5.15 o 
  13   4   4      192.91      182.81      2.77 o 
  14   4   4       70.07       65.56      1.63 o 
  15   4   4       36.92       36.24      1.27 o 
  16   4   4       53.81       50.55      1.64 o 
  17   4   4       12.35       11.97      0.92 o 
  18   4   4       28.88       27.11      1.22 o 
  19   4   4       18.39       17.06      1.54 o 
  20   4   4        2.03        0.85      0.73 o 
  21   4   4       92.96       91.31      2.21 o 
  22   4   4       16.90       16.92      1.21 o 
  23   4   4       35.35       35.01      1.55 o 
  24   4   4       47.39       49.97      1.81 o 
  25   4   4       15.36       15.52      1.24 o 
  26   4   4      113.24      111.55      2.73 o 
  27   4   4       86.97       92.56      2.65 o 
  28   4   4      125.81      129.96      2.92 o 
  29   4   4        3.97        5.31      1.08 o 
  30   4   4       35.68       31.19      1.70 o 
   1   5   4      106.68      101.37      2.64 o 
   2   5   4       11.91       13.29      1.00 o 
   3   5   4       87.76       92.12      2.60 o 
   4   5   4      180.58      181.27      3.04 o 
   5   5   4       37.21       38.98      1.46 o 
   6   5   4       24.00       25.06      1.27 o 
   7   5   4        7.33        8.26      1.07 o 
   8   5   4      174.84      172.99      3.29 o 
   9   5   4       57.14       54.57      1.91 o 
  10   5   4       97.81       98.38      2.49 o 
  11   5   4       35.49       37.10      1.70 o 
  12   5   4       24.74       22.33      1.41 o 
  13   5   4       13.50       14.22      1.27 o 
  14   5   4       86.96       82.17      2.62 o 
  15   5   4       28.12       31.61      1.82 o 
  16   5   4       64.98       61.53      3.40 o 
  17   5   4      173.66      172.26      4.09 o 
  18   5   4       70.94       73.86      2.74 o 
  19   5   4       32.41       30.48      1.57 o 
  20   5   4        3.94        5.22      1.04 o 
  21   5   4       52.95       56.38      2.05 o 
  22   5   4       53.96       53.92      2.03 o 
  23   5   4       46.70       51.04      2.65 o 
  24   5   4       36.34       39.40      2.45 o 
   0   6   4       77.35       83.78      4.51 o 
   1   6   4       52.83       62.16      2.85 o 
   2   6   4      168.97      174.81      4.47 o 
   3   6   4       37.17       49.58      2.56 o 
   4   6   4       24.81       25.30      2.35 o 
   5   6   4        8.92        8.79      3.09 o 
   6   6   4        3.67        4.43      1.35 o 
   7   6   4       35.09       37.39      2.01 o 
   8   6   4        4.02        3.32      1.05 o 
   9   6   4       11.29       11.54      1.21 o 
  10   6   4       22.45       23.93      2.22 o 
  11   6   4        4.27        5.00      1.24 o 
  12   6   4        7.81        9.11      1.94 o 
   2   0   5      894.87     1030.62      8.27 o 
   4   0   5      598.20      689.27      5.97 o 
   6   0   5      381.50      408.28      3.24 o 
   8   0   5     1473.00     1679.53     11.61 o 
  10   0   5        8.63        8.35      0.29 o 
  12   0   5      240.15      274.14      2.16 o 
  14   0   5      293.02      316.08      2.49 o 
  16   0   5       57.59       60.60      0.83 o 
  18   0   5       71.91       71.82      0.95 o 
  20   0   5      132.04      127.80      1.81 o 
  22   0   5        4.17        8.23      0.70 o 
  24   0   5      561.28      515.28      7.29 o 
  26   0   5       28.30       30.43      2.12 o 
  28   0   5      397.69      366.15      6.99 o 
  30   0   5      258.79      257.34      7.13 o 
  32   0   5      336.79      357.86      9.12 o 
  34   0   5       11.39       13.33      3.84 o 
  36   0   5       31.80       38.31      7.19 o 
  38   0   5       94.28       83.73      6.86 o 
   0   1   5      719.38      761.75      5.71 o 
   1   1   5      162.42      181.26      1.24 o 
   2   1   5     3419.87     3770.52     20.84 o 
   3   1   5     1077.89     1140.46      7.00 o 
   4   1   5      138.16      148.77      1.20 o 
   5   1   5      675.05      730.40      4.35 o 
   6   1   5     1579.83     1691.27      9.18 o 
   7   1   5     1239.19     1305.92      7.18 o 
   8   1   5      516.25      582.82      3.36 o 
   9   1   5        2.93        2.06      0.15 o 
  10   1   5       84.40       82.27      0.63 o 
  11   1   5       53.10       51.27      0.50 o 
  12   1   5       12.23        4.57      0.19 o 
  13   1   5      604.85      629.92      3.43 o 
  14   1   5      912.07      958.75      5.15 o 
  15   1   5       13.31       14.60      0.37 o 
  16   1   5       90.75       90.09      0.97 o 
  17   1   5      400.35      402.83      2.89 o 
  18   1   5      141.38      135.09      1.32 o 
  19   1   5       22.86       20.20      0.72 o 
  20   1   5        2.99        3.42      0.40 o 
  21   1   5      346.36      284.62      2.64 o 
  22   1   5      222.99      201.13      2.30 o 
  23   1   5      117.85      102.35      1.52 o 
  24   1   5       39.50       31.67      0.96 o 
  25   1   5      121.60      122.23      1.84 o 
  26   1   5       22.96       22.05      1.04 o 
  27   1   5       13.19       15.20      1.05 o 
  28   1   5      144.44      138.36      3.00 o 
  29   1   5       61.80       68.13      2.45 o 
  30   1   5       25.68       21.14      1.60 o 
  31   1   5        8.45        9.78      1.38 o 
  32   1   5       65.82       72.26      3.87 o 
  33   1   5       62.24       57.58      3.01 o 
  34   1   5       27.18       28.94      2.42 o 
  35   1   5       30.71       28.95      2.50 o 
  36   1   5       30.10       32.80      2.63 o 
  37   1   5        0.04        0.40      1.64 o 
  38   1   5       56.50       63.75      3.48 o 
   1   2   5      278.42      301.70      2.00 o 
   2   2   5       41.91       39.79      0.50 o 
   3   2   5      304.85      311.31      1.97 o 
   4   2   5     1377.41     1404.67      7.66 o 
   5   2   5      806.91      843.69      4.83 o 
   6   2   5      130.21      155.25      1.08 o 
   7   2   5        6.61        8.06      0.23 o 
   8   2   5      583.16      576.90      3.31 o 
   9   2   5      165.26      170.09      1.27 o 
  10   2   5      104.55       95.78      0.85 o 
  11   2   5      166.25      166.71      1.38 o 
  12   2   5        2.03        1.37      0.26 o 
  13   2   5      343.96      347.33      2.68 o 
  14   2   5      141.54      133.22      1.49 o 
  15   2   5      256.98      234.54      2.49 o 
  16   2   5       80.36       75.90      1.27 o 
  17   2   5       97.89      104.17      1.53 o 
  18   2   5      122.89      105.44      1.79 o 
  19   2   5      139.01      115.08      1.69 o 
  20   2   5      649.72      602.38      5.32 o 
  21   2   5       28.58       20.97      0.85 o 
  22   2   5       39.89       33.74      1.04 o 
  23   2   5      140.81      139.88      2.12 o 
  24   2   5        7.05        6.94      0.67 o 
  25   2   5        6.77        6.18      0.73 o 
  26   2   5       25.90       24.54      1.10 o 
  27   2   5       12.52       11.51      0.89 o 
  28   2   5       31.34       31.14      1.25 o 
  29   2   5       49.89       47.25      1.60 o 
  30   2   5      100.62       98.76      2.56 o 
  31   2   5      102.39      107.56      2.92 o 
  32   2   5       55.42       56.32      2.53 o 
  33   2   5       49.10       48.84      2.92 o 
  34   2   5       15.82       20.10      2.26 o 
  35   2   5       26.31       29.72      2.62 o 
  36   2   5       26.61       34.46      4.45 o 
  37   2   5       66.57       75.19      3.80 o 
   0   3   5      104.80      105.62      1.81 o 
   1   3   5       38.93       52.90      2.15 o 
   2   3   5      430.07      448.48      3.50 o 
   3   3   5      147.11      162.63      2.15 o 
   4   3   5      119.92      131.35      1.40 o 
   5   3   5      470.31      484.32      3.59 o 
   6   3   5      153.30      170.56      2.46 o 
   7   3   5      322.36      332.42      2.90 o 
   8   3   5      169.28      168.89      1.99 o 
   9   3   5       33.58       31.46      1.08 o 
  10   3   5       15.92       13.55      0.55 o 
  11   3   5      183.69      178.69      1.91 o 
  12   3   5      463.34      436.96      3.72 o 
  13   3   5      376.69      335.07      3.06 o 
  14   3   5      208.93      201.40      2.25 o 
  15   3   5      220.52      215.79      2.54 o 
  16   3   5       83.49       73.05      1.44 o 
  17   3   5      101.16       96.09      1.67 o 
  18   3   5       39.31       35.96      1.12 o 
  19   3   5       65.57       61.00      1.42 o 
  20   3   5       41.50       46.35      1.29 o 
  21   3   5       83.92       80.89      1.68 o 
  22   3   5       35.69       39.17      1.26 o 
  23   3   5       89.84       85.03      1.79 o 
  24   3   5        2.03        2.47      0.69 o 
  25   3   5        6.34        6.60      0.84 o 
  26   3   5        6.65        5.14      1.13 o 
  27   3   5       18.30       18.68      1.22 o 
  28   3   5       70.92       69.59      2.02 o 
  29   3   5        6.08        7.61      1.12 o 
  30   3   5      122.80      127.06      2.98 o 
  31   3   5      244.75      250.90      4.08 o 
  32   3   5        4.43        4.87      1.05 o 
  33   3   5       31.84       33.15      1.81 o 
  34   3   5       52.83       59.26      2.27 o 
   1   4   5       26.84       30.42      0.93 o 
   2   4   5       90.66       98.19      2.14 o 
   3   4   5      183.99      180.77      2.40 o 
   4   4   5        6.52        8.73      1.41 o 
   5   4   5       40.37       47.50      2.74 o 
   6   4   5      340.43      337.81      4.28 o 
   7   4   5      162.13      167.63      2.74 o 
   8   4   5      411.06      395.71      4.84 o 
   9   4   5        4.91        6.67      0.74 o 
  10   4   5      202.55      194.93      2.91 o 
  11   4   5      176.85      172.79      2.72 o 
  12   4   5      220.31      208.42      2.99 o 
  13   4   5       62.46       60.48      1.50 o 
  14   4   5       57.97       50.09      1.48 o 
  15   4   5       85.66       79.82      1.85 o 
  16   4   5        0.02        0.34      0.61 o 
  17   4   5        2.09        1.77      0.70 o 
  18   4   5      114.32      119.57      2.50 o 
  19   4   5       38.21       38.41      1.55 o 
  20   4   5       57.97       62.42      1.88 o 
  21   4   5       27.89       28.11      1.41 o 
  22   4   5       49.39       44.72      1.87 o 
  23   4   5        1.71        2.82      0.90 o 
  24   4   5       70.58       71.01      2.13 o 
  25   4   5       31.04       29.94      1.53 o 
  26   4   5       11.48       11.56      1.56 o 
  27   4   5       15.65       16.34      1.36 o 
  28   4   5       59.34       64.54      2.14 o 
  29   4   5       50.16       54.64      2.07 o 
  30   4   5       41.81       39.19      2.19 o 
   0   5   5      604.44      592.35     13.37 o 
   1   5   5       10.66       13.32      1.78 o 
   2   5   5       41.91       43.89      1.68 o 
   3   5   5      144.82      145.73      2.71 o 
   4   5   5       64.27       66.46      1.86 o 
   5   5   5      147.59      155.35      3.09 o 
   6   5   5       79.11       87.05      2.62 o 
   7   5   5      144.72      145.99      2.79 o 
   8   5   5      124.45      118.69      2.51 o 
   9   5   5       21.79       20.31      1.26 o 
  10   5   5       28.42       27.01      1.57 o 
  11   5   5       23.09       20.53      1.28 o 
  12   5   5        1.77        3.30      0.89 o 
  13   5   5       59.96       61.84      1.93 o 
  14   5   5       48.94       46.04      1.89 o 
  15   5   5       51.19       54.74      2.04 o 
  16   5   5      123.58      120.01      2.95 o 
  17   5   5       66.63       63.38      2.25 o 
  18   5   5       27.05       26.25      1.71 o 
  19   5   5        8.74        8.82      1.27 o 
  20   5   5       37.79       40.25      2.61 o 
  21   5   5      100.96      105.27      2.93 o 
  22   5   5      100.82      102.43      3.25 o 
  23   5   5       21.94       19.75      2.00 o 
   1   6   5       15.71       19.90      2.01 o 
   2   6   5       98.95       97.19      4.38 o 
   3   6   5      148.96      151.93      4.23 o 
   4   6   5       11.43       15.52      3.64 o 
   5   6   5       87.51       86.46      3.75 o 
   6   6   5       35.29       40.74      2.07 o 
   7   6   5       10.89        8.18      1.35 o 
   8   6   5        0.85        1.76      1.00 o 
   9   6   5        3.33        3.87      1.02 o 
  10   6   5        1.96        1.32      0.95 o 
  11   6   5       15.16       15.58      1.34 o 
   0   0   6     2768.94     3395.05     32.40 o 
   2   0   6     5249.79     5842.85     40.36 o 
   4   0   6     2180.89     2420.64     18.86 o 
   6   0   6     2664.51     3142.64     23.85 o 
   8   0   6      151.07      202.43      1.67 o 
  10   0   6     1265.75     1368.60      9.32 o 
  12   0   6      246.40      249.11      2.20 o 
  14   0   6      197.40      181.61      1.59 o 
  16   0   6      372.55      405.07      3.23 o 
  18   0   6      540.29      557.29      4.21 o 
  20   0   6       40.57       38.75      0.94 o 
  22   0   6      265.71      249.73      3.70 o 
  24   0   6      110.06       89.80      2.76 o 
  26   0   6      344.74      344.63      6.54 o 
  28   0   6        4.84        6.79      2.08 o 
  30   0   6       50.09       58.39      5.48 o 
  32   0   6        3.97        5.58      1.85 o 
  34   0   6       95.49      116.03      7.41 o 
  36   0   6       71.85       67.52      6.06 o 
  38   0   6       62.01       63.01      6.22 o 
   1   1   6     1363.76     1600.73      8.28 o 
   2   1   6     1681.30     1930.52     10.43 o 
   3   1   6       31.70       34.32      0.40 o 
   4   1   6      901.20     1058.99      5.33 o 
   5   1   6      431.07      443.08      2.36 o 
   6   1   6      256.30      259.26      1.54 o 
   7   1   6      826.99      819.00      4.14 o 
   8   1   6        4.94        9.55      0.27 o 
   9   1   6      492.53      502.71      2.65 o 
  10   1   6      509.64      545.46      2.87 o 
  11   1   6      241.90      260.61      1.57 o 
  12   1   6        2.98        2.00      0.16 o 
  13   1   6      325.84      350.08      2.10 o 
  14   1   6       32.81       35.36      0.49 o 
  15   1   6       36.98       35.11      0.56 o 
  16   1   6       40.06       40.98      0.69 o 
  17   1   6        3.88        1.98      0.32 o 
  18   1   6       35.58       34.44      0.71 o 
  19   1   6       16.33       16.43      0.62 o 
  20   1   6       11.83       10.45      0.55 o 
  21   1   6        5.41        5.89      0.49 o 
  22   1   6      121.24      105.41      1.64 o 
  23   1   6       83.83       75.25      1.57 o 
  24   1   6       49.74       40.97      1.22 o 
  25   1   6       35.88       29.22      1.04 o 
  26   1   6       17.76       14.42      1.01 o 
  27   1   6      186.70      182.11      3.15 o 
  28   1   6      130.73      136.47      3.02 o 
  29   1   6       50.09       56.16      2.30 o 
  30   1   6       17.81       16.91      1.57 o 
  31   1   6       38.13       40.50      4.23 o 
  32   1   6       49.47       46.30      2.71 o 
  33   1   6      101.52       97.65      3.82 o 
  34   1   6       19.17       25.15      2.34 o 
  35   1   6      114.06      122.16      4.36 o 
  36   1   6       26.10       33.21      3.49 o 
  37   1   6       10.79       12.19      2.09 o 
  38   1   6       72.06       75.20      3.96 o 
   0   2   6     1214.14     1354.21     10.39 o 
   1   2   6      402.40      428.38      2.56 o 
   2   2   6      529.68      561.76      3.09 o 
   3   2   6      464.85      514.39      2.88 o 
   4   2   6      965.21     1021.29      5.62 o 
   5   2   6       77.49       69.08      0.67 o 
   6   2   6       33.99       23.35      0.39 o 
   7   2   6      345.82      337.36      2.08 o 
   8   2   6      236.21      257.99      1.68 o 
   9   2   6       51.20       59.43      0.65 o 
  10   2   6       57.46       60.07      0.74 o 
  11   2   6      462.54      457.25      3.32 o 
  12   2   6      118.54      118.85      1.26 o 
  13   2   6        5.37        6.81      0.43 o 
  14   2   6       19.89       21.37      0.60 o 
  15   2   6      143.28      132.13      2.11 o 
  16   2   6       46.81       39.28      0.95 o 
  17   2   6      193.80      177.15      2.25 o 
  18   2   6       17.27       20.65      0.88 o 
  19   2   6       24.88       22.64      0.86 o 
  20   2   6      105.61       95.87      1.65 o 
  21   2   6       28.28       30.88      1.11 o 
  22   2   6       14.68       15.89      0.88 o 
  23   2   6        0.82       -0.24      0.50 o 
  24   2   6      212.28      206.92      2.95 o 
  25   2   6       38.57       39.41      1.42 o 
  26   2   6       67.19       64.62      1.65 o 
  27   2   6       54.42       48.83      1.50 o 
  28   2   6       39.96       41.26      1.51 o 
  29   2   6       66.22       64.53      1.86 o 
  30   2   6       42.27       42.14      1.74 o 
  31   2   6       16.84       16.94      1.48 o 
  32   2   6      134.85      141.61      3.89 o 
  33   2   6      140.37      153.74      4.87 o 
  34   2   6      129.94      137.40      6.01 o 
  35   2   6       71.89       80.49      3.77 o 
  36   2   6       63.30       70.66      3.66 o 
   1   3   6      482.84      500.50      4.70 o 
   2   3   6       79.07       93.29      3.15 o 
   3   3   6      156.43      158.92      1.80 o 
   4   3   6       17.83       23.64      1.02 o 
   5   3   6        6.88        8.48      0.51 o 
   6   3   6       55.57       56.54      1.01 o 
   7   3   6      219.25      215.33      2.01 o 
   8   3   6      504.32      498.68      3.74 o 
   9   3   6      114.71      115.42      1.47 o 
  10   3   6       13.22       15.48      0.66 o 
  11   3   6       17.84       15.51      0.58 o 
  12   3   6       20.21       17.99      0.67 o 
  13   3   6       37.59       37.50      0.88 o 
  14   3   6       18.12       19.23      0.78 o 
  15   3   6       60.59       57.48      1.28 o 
  16   3   6       11.43       12.05      0.74 o 
  17   3   6       22.02       22.62      1.10 o 
  18   3   6       19.82       20.58      0.92 o 
  19   3   6       18.15       20.12      0.94 o 
  20   3   6       36.45       33.75      1.28 o 
  21   3   6      136.47      131.14      2.17 o 
  22   3   6        5.45        6.30      0.73 o 
  23   3   6       84.12       82.11      1.77 o 
  24   3   6       56.65       58.38      1.65 o 
  25   3   6       85.73       87.69      1.99 o 
  26   3   6       88.50       86.15      2.21 o 
  27   3   6      383.18      374.75      5.12 o 
  28   3   6       16.83       18.95      1.27 o 
  29   3   6      152.53      150.93      3.40 o 
  30   3   6        6.62        5.86      1.27 o 
  31   3   6       42.83       43.73      1.80 o 
  32   3   6       27.18       28.38      1.56 o 
  33   3   6       66.32       75.19      2.47 o 
  34   3   6       75.80       83.00      3.29 o 
   0   4   6      526.33      518.05      6.75 o 
   1   4   6       65.04       66.45      1.58 o 
   2   4   6       53.55       54.34      1.16 o 
   3   4   6       77.42       79.69      2.07 o 
   4   4   6      125.24      124.59      1.97 o 
   5   4   6      155.84      164.74      2.52 o 
   6   4   6      271.90      265.42      3.67 o 
   7   4   6       17.05       19.86      1.13 o 
   8   4   6       73.44       78.02      1.86 o 
   9   4   6       62.76       63.85      1.60 o 
  10   4   6      106.51      100.50      2.00 o 
  11   4   6       18.36       20.01      1.04 o 
  12   4   6       82.60       77.77      1.95 o 
  13   4   6       40.58       41.77      1.40 o 
  14   4   6       15.25       15.36      0.98 o 
  15   4   6       77.45       73.68      1.79 o 
  16   4   6       39.53       36.68      1.36 o 
  17   4   6        5.42        5.87      0.88 o 
  18   4   6        8.48        5.68      0.90 o 
  19   4   6        0.24       -0.10      0.69 o 
  20   4   6       44.47       45.24      2.44 o 
  21   4   6       33.26       32.58      1.55 o 
  22   4   6        9.28        8.76      1.07 o 
  23   4   6       52.59       50.59      1.85 o 
  24   4   6      385.73      379.59      5.32 o 
  25   4   6       76.06       85.73      2.36 o 
  26   4   6      193.35      190.62      3.55 o 
  27   4   6        2.92        4.08      1.06 o 
  28   4   6      135.30      140.38      3.08 o 
  29   4   6        3.00        1.10      1.02 o 
   1   5   6      381.53      383.44      5.94 o 
   2   5   6      176.55      172.76      3.61 o 
   3   5   6       25.80       26.96      1.33 o 
   4   5   6       29.59       29.89      1.39 o 
   5   5   6       62.10       63.04      1.88 o 
   6   5   6       84.97       82.21      2.11 o 
   7   5   6        9.38        7.44      1.23 o 
   8   5   6       66.17       64.14      2.20 o 
   9   5   6       95.34       93.77      2.29 o 
  10   5   6        7.84        7.42      1.00 o 
  11   5   6       13.56        9.79      1.10 o 
  12   5   6        1.85        0.95      0.82 o 
  13   5   6       33.62       33.14      1.57 o 
  14   5   6       27.85       28.27      1.63 o 
  15   5   6        0.70        1.03      0.93 o 
  16   5   6       17.23       16.44      1.40 o 
  17   5   6       53.52       54.56      2.25 o 
  18   5   6       54.35       51.13      2.10 o 
  19   5   6       25.47       25.34      1.67 o 
  20   5   6       79.40       84.50      2.64 o 
  21   5   6       32.01       34.13      1.91 o 
  22   5   6       44.66       46.83      3.19 o 
  23   5   6        4.86        6.13      1.51 o 
   0   6   6       47.87       50.27      9.47 o 
   1   6   6       90.75       93.57      3.88 o 
   2   6   6       71.91       74.23      3.79 o 
   3   6   6       68.94       76.75      3.52 o 
   4   6   6       25.19       33.53      2.41 o 
   5   6   6       73.43       76.89      3.64 o 
   6   6   6      119.00      122.56      3.32 o 
   7   6   6        9.85       12.96      1.53 o 
   8   6   6        6.06        7.02      1.22 o 
   9   6   6       13.01       12.17      1.29 o 
   2   0   7     4268.88     5353.25     37.25 o 
   4   0   7     2811.07     3288.56     23.06 o 
   6   0   7      313.65      341.34      2.83 o 
   8   0   7      293.78      280.61      2.37 o 
  10   0   7       17.31       16.28      0.46 o 
  12   0   7       58.64       55.05      0.80 o 
  14   0   7      242.92      269.57      2.33 o 
  16   0   7      177.65      159.20      1.59 o 
  18   0   7      180.97      188.34      1.92 o 
  20   0   7      356.73      321.70      3.81 o 
  22   0   7      238.08      197.82      3.72 o 
  24   0   7        4.32        3.61      0.96 o 
  26   0   7      308.55      284.76      5.75 o 
  28   0   7       47.98       46.91      2.29 o 
  30   0   7       40.40       40.66      4.51 o 
  32   0   7      101.83      118.11      7.12 o 
  34   0   7       98.00      102.27      7.12 o 
  36   0   7       67.30       71.51      6.40 o 
  38   0   7       96.18      100.88      7.57 o 
   0   1   7       17.34       24.36      0.41 o 
   1   1   7     1167.72     1274.07      5.92 o 
   2   1   7      238.25      301.91      1.63 o 
   3   1   7     1161.57     1216.35      5.84 o 
   4   1   7      504.87      513.49      2.74 o 
   5   1   7       22.59       22.73      0.38 o 
   6   1   7      770.20      917.81      4.51 o 
   7   1   7      122.85      132.10      0.92 o 
   8   1   7      338.08      315.59      1.85 o 
   9   1   7       60.54       73.00      0.65 o 
  10   1   7      161.43      168.06      1.12 o 
  11   1   7       53.47       45.07      0.53 o 
  12   1   7       36.23       30.87      0.45 o 
  13   1   7       57.30       65.53      0.72 o 
  14   1   7      415.43      382.42      2.42 o 
  15   1   7      152.86      145.31      1.35 o 
  16   1   7      140.57      131.35      1.31 o 
  17   1   7       59.68       54.21      0.88 o 
  18   1   7      110.60       91.96      1.21 o 
  19   1   7      257.77      245.65      2.79 o 
  20   1   7       85.42       70.32      1.24 o 
  21   1   7      105.02      100.97      1.88 o 
  22   1   7      433.00      413.58      4.58 o 
  23   1   7      144.79      128.57      2.31 o 
  24   1   7       29.64       27.09      1.06 o 
  25   1   7       90.92       84.61      1.90 o 
  26   1   7       42.63       42.85      1.73 o 
  27   1   7       65.46       68.58      1.91 o 
  28   1   7       77.01       72.71      2.02 o 
  29   1   7       94.04       95.81      2.92 o 
  30   1   7       36.87       39.78      2.21 o 
  31   1   7       19.63       19.98      2.05 o 
  32   1   7       25.10       22.55      2.17 o 
  33   1   7       63.55       61.65      3.18 o 
  34   1   7       68.53       70.87      3.45 o 
  35   1   7        6.07        7.06      1.84 o 
  36   1   7       52.83       61.00      3.34 o 
  37   1   7      104.39      111.35      5.27 o 
  38   1   7      110.08      120.10      4.59 o 
   1   2   7        8.50       10.98      0.39 o 
   2   2   7      229.20      224.90      1.56 o 
   3   2   7       31.16       31.72      0.49 o 
   4   2   7       58.02       75.98      0.79 o 
   5   2   7      487.86      503.49      3.29 o 
   6   2   7      108.26      113.20      1.07 o 
   7   2   7       42.54       41.93      0.59 o 
   8   2   7       21.49       21.86      0.44 o 
   9   2   7      231.14      235.69      1.66 o 
  10   2   7      504.02      503.62      3.13 o 
  11   2   7      569.52      563.03      3.98 o 
  12   2   7      474.23      441.25      3.55 o 
  13   2   7      109.48      115.95      1.39 o 
  14   2   7       28.31       22.39      0.66 o 
  15   2   7        4.82        5.67      0.53 o 
  16   2   7       59.25       56.86      1.30 o 
  17   2   7      281.97      267.45      3.22 o 
  18   2   7       16.55       17.06      0.83 o 
  19   2   7       51.42       44.76      1.23 o 
  20   2   7       38.29       33.77      1.15 o 
  21   2   7       18.99       15.65      0.93 o 
  22   2   7       30.91       27.61      1.27 o 
  23   2   7       17.70       16.75      1.01 o 
  24   2   7      227.81      224.01      3.14 o 
  25   2   7      240.15      238.05      3.30 o 
  26   2   7       88.73       92.98      1.98 o 
  27   2   7        0.40        0.65      0.67 o 
  28   2   7       41.19       39.78      1.58 o 
  29   2   7       30.08       30.77      2.33 o 
  30   2   7      127.34      131.52      2.91 o 
  31   2   7      234.39      241.81      4.81 o 
  32   2   7       77.87       81.77      2.69 o 
  33   2   7       72.33       71.42      3.50 o 
  34   2   7        1.73        2.34      1.72 o 
  35   2   7      106.14      104.84      4.21 o 
  36   2   7        9.24       10.51      2.58 o 
   0   3   7       72.59       88.32      3.81 o 
   1   3   7      370.83      369.49      3.48 o 
   2   3   7      158.47      169.65      1.95 o 
   3   3   7      291.73      280.03      2.61 o 
   4   3   7       89.65       96.28      1.48 o 
   5   3   7      398.20      391.29      3.30 o 
   6   3   7      121.10      119.85      1.40 o 
   7   3   7      219.79      223.23      2.23 o 
   8   3   7       60.03       61.79      1.49 o 
   9   3   7      267.17      259.61      2.76 o 
  10   3   7      133.45      121.36      1.69 o 
  11   3   7      119.18      126.21      1.58 o 
  12   3   7      254.95      250.10      2.76 o 
  13   3   7      128.51      123.63      1.99 o 
  14   3   7       53.17       49.29      1.33 o 
  15   3   7       53.99       49.72      1.28 o 
  16   3   7       35.27       35.43      1.13 o 
  17   3   7      105.34      103.40      1.84 o 
  18   3   7      145.58      139.51      2.20 o 
  19   3   7        7.21        9.71      0.77 o 
  20   3   7       14.85       15.03      0.89 o 
  21   3   7       55.88       55.31      1.47 o 
  22   3   7        7.82        8.04      0.81 o 
  23   3   7       99.78      101.91      2.30 o 
  24   3   7      137.87      138.28      2.72 o 
  25   3   7       41.41       41.56      1.63 o 
  26   3   7        7.49        6.92      1.01 o 
  27   3   7       83.30       84.56      2.25 o 
  28   3   7       91.86       95.87      2.41 o 
  29   3   7       38.96       46.29      1.79 o 
  30   3   7      146.52      149.70      3.31 o 
  31   3   7       86.33       91.70      2.45 o 
  32   3   7       34.91       32.87      1.65 o 
  33   3   7       38.29       44.66      2.04 o 
   1   4   7       32.27       38.50      1.82 o 
   2   4   7      446.40      461.69      4.46 o 
   3   4   7      152.55      175.86      3.56 o 
   4   4   7      416.82      417.89      4.40 o 
   5   4   7      243.22      236.49      3.99 o 
   6   4   7       38.44       41.96      1.54 o 
   7   4   7       50.33       49.01      1.53 o 
   8   4   7       52.56       52.45      2.11 o 
   9   4   7        4.02        3.15      0.73 o 
  10   4   7       34.27       30.37      1.21 o 
  11   4   7       85.63       82.08      1.85 o 
  12   4   7       87.61       84.26      1.90 o 
  13   4   7       42.78       43.07      1.44 o 
  14   4   7       55.97       56.01      1.75 o 
  15   4   7       37.80       36.77      1.61 o 
  16   4   7       76.12       77.76      2.22 o 
  17   4   7       21.37       22.09      1.39 o 
  18   4   7       25.83       24.89      1.75 o 
  19   4   7      191.92      184.64      3.59 o 
  20   4   7       16.88       19.52      1.28 o 
  21   4   7       56.93       57.11      3.01 o 
  22   4   7      137.81      133.56      2.84 o 
  23   4   7       21.31       21.33      1.40 o 
  24   4   7       36.50       39.04      1.73 o 
  25   4   7       96.54       94.63      2.49 o 
  26   4   7       31.08       34.82      1.69 o 
  27   4   7        6.66        9.94      1.21 o 
  28   4   7       21.58       22.04      1.52 o 
  29   4   7        7.00        8.96      1.47 o 
   0   5   7      175.00      181.67      4.15 o 
   1   5   7       39.02       47.61      2.15 o 
   2   5   7      257.85      247.51      4.50 o 
   3   5   7       83.24       84.51      2.13 o 
   4   5   7       79.72       81.39      2.11 o 
   5   5   7       93.66       96.71      2.33 o 
   6   5   7       33.48       34.77      1.50 o 
   7   5   7       75.11       78.81      2.12 o 
   8   5   7       54.41       56.94      1.85 o 
   9   5   7      100.10      103.34      2.43 o 
  10   5   7       14.23       14.06      1.45 o 
  11   5   7        9.05        7.95      1.06 o 
  12   5   7       21.39       20.84      1.41 o 
  13   5   7       20.58       21.17      1.36 o 
  14   5   7        2.45        2.29      0.98 o 
  15   5   7       69.82       68.60      2.32 o 
  16   5   7        1.80        1.62      1.00 o 
  17   5   7        4.08        5.29      1.14 o 
  18   5   7       25.38       22.44      1.60 o 
  19   5   7        5.20        4.02      1.14 o 
  20   5   7       45.59       41.04      2.01 o 
  21   5   7      100.77      100.22      3.53 o 
  22   5   7      148.00      145.08      4.28 o 
   1   6   7        9.37        7.49      2.31 o 
   2   6   7       28.95       33.20      2.33 o 
   3   6   7       40.88       48.19      2.64 o 
   4   6   7       82.47       74.67      3.15 o 
   5   6   7       18.43       22.27      2.11 o 
   6   6   7       56.33       53.24      2.34 o 
   7   6   7       15.68       13.77      1.54 o 
   0   0   8     1740.66     2217.33     21.58 o 
   2   0   8       25.37       38.97      0.70 o 
   4   0   8      910.08     1034.16      8.91 o 
   6   0   8     1227.89     1348.94     10.99 o 
   8   0   8      106.28      125.48      1.35 o 
  10   0   8      435.07      456.70      3.65 o 
  12   0   8      152.29      152.00      1.59 o 
  14   0   8      100.70       95.85      1.36 o 
  16   0   8     1087.73     1046.51      8.04 o 
  18   0   8      515.20      450.21      4.06 o 
  20   0   8      843.14      728.73      8.22 o 
  22   0   8      390.83      362.41      5.62 o 
  24   0   8      153.33      143.49      8.31 o 
  26   0   8       75.29       77.54      5.28 o 
  28   0   8       93.30       84.26      5.85 o 
  30   0   8       74.20       73.58      5.82 o 
  32   0   8       45.01       42.10      4.90 o 
  34   0   8       52.51       53.84      5.54 o 
  36   0   8      171.95      188.48      9.94 o 
   1   1   8      481.96      523.18      2.80 o 
   3   1   8      325.51      340.58      1.97 o 
   4   1   8      102.30      105.26      0.97 o 
   5   1   8      382.48      433.36      2.46 o 
   6   1   8      434.60      486.23      2.74 o 
   7   1   8     1043.57     1100.95      5.68 o 
   8   1   8       89.89      113.87      0.90 o 
   9   1   8      491.75      481.82      2.91 o 
  10   1   8      111.72       90.27      0.82 o 
  11   1   8       80.32       73.27      0.75 o 
  12   1   8       88.39       83.61      0.83 o 
  13   1   8      259.92      240.96      1.72 o 
  14   1   8      194.17      187.91      1.58 o 
  15   1   8      250.87      226.85      1.96 o 
  16   1   8      538.36      550.83      4.09 o 
  17   1   8       50.31       41.39      0.82 o 
  18   1   8      449.40      385.54      3.26 o 
  19   1   8      137.65      136.42      1.73 o 
  20   1   8      102.78       84.46      1.42 o 
  21   1   8      148.48      125.51      1.94 o 
  22   1   8       48.82       51.15      1.31 o 
  23   1   8       72.32       68.75      1.52 o 
  24   1   8       58.04       59.42      1.46 o 
  25   1   8       11.75       14.34      1.03 o 
  26   1   8       12.40       14.56      1.21 o 
  27   1   8       71.54       74.81      2.28 o 
  28   1   8       98.08       97.17      2.62 o 
  29   1   8       56.90       56.09      2.41 o 
  30   1   8      101.27      103.92      3.50 o 
  31   1   8       14.59       15.51      1.95 o 
  32   1   8       35.80       37.67      2.56 o 
  33   1   8      179.53      184.25      5.30 o 
  34   1   8       64.44       70.48      4.55 o 
  35   1   8      242.37      249.96      8.16 o 
  36   1   8       31.72       31.05      5.18 o 
  37   1   8        4.59        5.51      2.46 o 
   0   2   8      204.77      203.48      2.23 o 
   1   2   8      173.00      178.32      1.44 o 
   2   2   8      138.92      155.27      1.30 o 
   3   2   8       71.21       66.93      0.79 o 
   4   2   8      426.05      434.23      2.91 o 
   5   2   8      472.09      475.06      3.14 o 
   6   2   8      169.49      156.51      1.46 o 
   7   2   8      182.79      159.40      1.43 o 
   8   2   8      427.11      410.72      2.81 o 
   9   2   8     1812.55     1734.70     10.62 o 
  10   2   8      727.16      726.03      4.94 o 
  11   2   8       11.84       13.01      0.52 o 
  12   2   8      336.74      310.97      2.71 o 
  13   2   8      102.93       98.22      1.41 o 
  14   2   8      291.88      273.03      2.87 o 
  15   2   8       59.47       44.95      1.08 o 
  16   2   8       17.37       17.35      0.91 o 
  17   2   8        5.08        2.89      0.56 o 
  18   2   8        6.65        8.71      0.71 o 
  19   2   8        8.36        6.23      0.68 o 
  20   2   8        6.16        5.32      0.69 o 
  21   2   8        7.60        7.85      0.82 o 
  22   2   8       80.70       75.01      1.81 o 
  23   2   8       33.29       28.18      1.24 o 
  24   2   8       28.26       30.10      1.30 o 
  25   2   8       17.09       16.74      1.11 o 
  26   2   8       31.95       30.40      1.26 o 
  27   2   8       57.17       56.95      1.75 o 
  28   2   8      101.75       96.97      2.51 o 
  29   2   8      153.79      147.93      3.08 o 
  30   2   8        7.88        9.68      1.34 o 
  31   2   8      136.07      131.94      3.36 o 
  32   2   8       72.99       76.56      2.67 o 
  33   2   8       45.37       49.90      3.23 o 
  34   2   8       71.99       69.71      3.53 o 
  35   2   8       21.81       23.07      2.51 o 
   1   3   8      131.66      128.99      1.64 o 
   2   3   8      191.99      195.44      2.14 o 
   3   3   8      118.85      122.25      1.58 o 
   4   3   8       75.15       79.40      1.30 o 
   5   3   8      147.07      146.21      1.84 o 
   6   3   8      375.31      369.02      4.33 o 
   7   3   8      965.42      922.14      7.52 o 
   8   3   8      364.67      378.93      3.65 o 
   9   3   8      326.51      299.88      3.14 o 
  10   3   8       62.67       61.23      1.41 o 
  11   3   8       13.22       12.95      0.85 o 
  12   3   8       63.03       60.58      1.51 o 
  13   3   8       15.15       15.97      0.91 o 
  14   3   8       55.30       55.45      1.60 o 
  15   3   8      574.20      542.83      6.37 o 
  16   3   8      119.69      111.56      2.95 o 
  17   3   8      151.75      144.61      2.59 o 
  18   3   8       53.54       49.54      1.63 o 
  19   3   8      249.26      235.36      3.54 o 
  20   3   8       20.68       25.25      1.37 o 
  21   3   8      175.98      178.30      2.88 o 
  22   3   8        3.95        4.66      0.86 o 
  23   3   8       17.00       16.60      1.18 o 
  24   3   8       42.92       41.11      1.60 o 
  25   3   8       39.99       38.88      1.62 o 
  26   3   8       14.82       14.12      1.20 o 
  27   3   8       88.76       80.36      2.22 o 
  28   3   8        3.60        3.41      0.96 o 
  29   3   8       14.86       14.79      1.34 o 
  30   3   8       10.58       12.26      1.23 o 
  31   3   8       27.02       25.38      1.58 o 
  32   3   8        6.81        6.28      1.21 o 
   0   4   8     1150.71     1133.78     13.12 o 
   1   4   8      215.06      230.85      7.27 o 
   2   4   8       20.56       23.68      2.08 o 
   3   4   8       25.16       29.31      2.33 o 
   4   4   8      274.91      275.78      3.32 o 
   5   4   8       93.85       97.25      2.93 o 
   6   4   8      106.82      109.19      2.08 o 
   7   4   8       29.94       26.41      1.22 o 
   8   4   8       24.47       22.21      1.18 o 
   9   4   8        5.61        5.49      0.85 o 
  10   4   8        8.38        7.59      0.85 o 
  11   4   8       10.51        8.73      0.86 o 
  12   4   8       37.50       39.72      1.42 o 
  13   4   8        4.31        5.05      0.81 o 
  14   4   8       33.58       32.97      1.67 o 
  15   4   8       93.23       90.35      2.38 o 
  16   4   8       61.92       60.50      2.04 o 
  17   4   8      137.00      135.96      3.02 o 
  18   4   8      319.41      305.77      4.90 o 
  19   4   8       69.89       67.05      2.23 o 
  20   4   8      145.78      144.02      3.20 o 
  21   4   8       11.49        8.69      1.21 o 
  22   4   8       42.31       49.66      2.04 o 
  23   4   8        5.97        3.61      1.09 o 
  24   4   8        1.58        0.72      0.99 o 
  25   4   8        1.01       -0.12      0.99 o 
  26   4   8        2.96        3.49      1.14 o 
  27   4   8       25.77       25.98      1.58 o 
  28   4   8        0.38        0.80      1.15 o 
   1   5   8        1.17        1.38      0.83 o 
   2   5   8       16.56       17.11      1.66 o 
   3   5   8       51.35       50.21      1.84 o 
   4   5   8       46.75       45.26      1.69 o 
   5   5   8        0.21        0.48      0.80 o 
   6   5   8       93.86       85.68      2.21 o 
   7   5   8       60.62       65.18      1.97 o 
   8   5   8       21.07       18.29      1.26 o 
   9   5   8       11.33       14.29      1.19 o 
  10   5   8        3.82        3.33      0.94 o 
  11   5   8        9.77       11.02      1.16 o 
  12   5   8       49.91       49.22      1.92 o 
  13   5   8       18.76       18.80      1.36 o 
  14   5   8       34.53       35.89      1.81 o 
  15   5   8       24.05       27.12      1.68 o 
  16   5   8       23.77       24.51      1.63 o 
  17   5   8        1.64        1.05      0.99 o 
  18   5   8       15.25       14.28      1.46 o 
  19   5   8        0.63       -0.50      1.01 o 
  20   5   8       53.76       54.34      2.76 o 
  21   5   8      104.90      109.20      3.71 o 
   0   6   8       15.57       12.66      2.57 o 
   1   6   8       15.55       13.84      1.88 o 
   2   6   8        7.94        7.16      1.70 o 
   3   6   8       48.33       48.08      2.69 o 
   2   0   9      107.54      138.30      1.62 o 
   4   0   9      130.35      152.69      1.79 o 
   6   0   9      252.02      221.34      2.51 o 
   8   0   9      105.09      122.80      1.43 o 
  10   0   9      338.39      330.91      2.95 o 
  12   0   9       47.15       48.33      0.89 o 
  14   0   9      991.23      967.81      7.22 o 
  16   0   9      314.94      298.53      3.39 o 
  18   0   9     1719.09     1592.17     20.36 o 
  20   0   9     1424.10     1403.75     17.80 o 
  22   0   9       14.12       11.19      1.66 o 
  24   0   9      192.08      167.44      5.19 o 
  26   0   9       60.59       66.04      5.24 o 
  28   0   9       16.05       20.51      3.53 o 
  30   0   9       72.24       85.79      6.28 o 
  32   0   9      102.76      104.88      7.09 o 
  34   0   9       29.95       27.71      4.51 o 
  36   0   9      162.50      181.36      9.88 o 
   0   1   9      863.30      997.40      7.56 o 
   1   1   9      467.47      481.48      2.71 o 
   2   1   9       33.93       36.95      0.50 o 
   3   1   9      183.87      203.02      1.39 o 
   4   1   9      221.92      234.88      1.52 o 
   5   1   9      508.34      542.21      3.27 o 
   6   1   9       30.37       34.05      0.52 o 
   7   1   9       42.37       39.40      0.58 o 
   8   1   9      594.66      590.87      3.66 o 
   9   1   9      173.80      169.21      1.43 o 
  10   1   9       47.86       53.14      0.78 o 
  11   1   9     1451.02     1355.92      8.41 o 
  12   1   9      880.39      848.24      5.28 o 
  13   1   9      974.56      971.40      5.97 o 
  14   1   9      353.24      304.78      2.51 o 
  15   1   9      307.66      249.04      2.33 o 
  16   1   9      196.35      152.54      1.66 o 
  17   1   9      259.75      214.54      2.04 o 
  18   1   9      175.56      166.08      1.85 o 
  19   1   9      171.06      158.44      1.88 o 
  20   1   9      117.67      117.32      1.71 o 
  21   1   9      287.44      262.35      3.24 o 
  22   1   9       86.52       75.93      1.58 o 
  23   1   9       57.95       58.89      1.45 o 
  24   1   9        6.14        8.27      0.76 o 
  25   1   9      254.49      227.65      3.62 o 
  26   1   9       18.89       18.88      1.60 o 
  27   1   9       35.42       38.77      1.76 o 
  28   1   9        0.95        1.65      0.98 o 
  29   1   9       22.93       26.95      1.82 o 
  30   1   9        0.42        0.57      1.38 o 
  31   1   9       16.23       12.01      2.41 o 
  32   1   9       15.86       14.73      2.64 o 
  33   1   9       12.62       10.96      2.63 o 
  34   1   9       46.32       53.37      3.98 o 
  35   1   9       53.16       54.43      4.09 o 
  36   1   9       13.55       11.51      2.73 o 
   1   2   9       94.02       94.72      1.04 o 
   2   2   9       68.94       71.37      0.89 o 
   3   2   9       31.71       31.27      0.59 o 
   4   2   9       75.37       79.81      0.95 o 
   5   2   9       48.37       41.58      0.69 o 
   6   2   9      126.45      127.78      1.29 o 
   7   2   9       99.95       82.99      1.05 o 
   8   2   9      207.08      212.54      1.79 o 
   9   2   9      379.01      347.32      2.73 o 
  10   2   9     1081.80     1019.33      6.74 o 
  11   2   9      778.03      750.50      5.34 o 
  12   2   9      140.27      118.86      1.58 o 
  13   2   9     1018.76      914.55      7.53 o 
  14   2   9      671.55      629.20      5.83 o 
  15   2   9      666.50      570.52      5.68 o 
  16   2   9       89.00       88.82      1.68 o 
  17   2   9       42.95       40.88      1.20 o 
  18   2   9      169.90      156.13      2.36 o 
  19   2   9      106.95       95.71      1.90 o 
  20   2   9       27.61       29.09      1.19 o 
  21   2   9       23.60       21.64      1.10 o 
  22   2   9       50.83       45.26      1.49 o 
  23   2   9       11.97       11.21      0.96 o 
  24   2   9       57.12       56.33      1.68 o 
  25   2   9        0.35       -0.65      0.70 o 
  26   2   9       46.00       48.74      1.65 o 
  27   2   9        6.18        5.58      0.83 o 
  28   2   9       40.25       41.38      1.50 o 
  29   2   9      113.19      108.50      2.43 o 
  30   2   9       13.82       12.85      1.28 o 
  31   2   9       19.84       23.17      1.72 o 
  32   2   9        7.18        4.56      1.26 o 
  33   2   9        1.79        1.90      1.72 o 
  34   2   9        0.03       -0.73      1.58 o 
  35   2   9       29.07       25.71      2.64 o 
   0   3   9       82.45       80.38      2.10 o 
   1   3   9       45.37       47.65      1.01 o 
   2   3   9       92.27       87.38      1.29 o 
   3   3   9      136.89      130.31      1.63 o 
   4   3   9      284.97      274.97      2.68 o 
   5   3   9      229.25      214.98      2.25 o 
   6   3   9       27.51       32.89      1.70 o 
   7   3   9      133.88      126.02      1.97 o 
   8   3   9      120.91      108.31      1.83 o 
   9   3   9       45.09       42.99      1.34 o 
  10   3   9      150.33      142.88      2.44 o 
  11   3   9       41.98       39.55      1.84 o 
  12   3   9      296.40      286.44      3.86 o 
  13   3   9      180.10      179.83      2.96 o 
  14   3   9      244.54      227.38      3.48 o 
  15   3   9      333.37      319.81      4.39 o 
  16   3   9      234.34      215.15      3.61 o 
  17   3   9       33.30       33.11      1.49 o 
  18   3   9       22.35       19.17      1.25 o 
  19   3   9       24.90       23.33      1.46 o 
  20   3   9        8.51        7.01      0.99 o 
  21   3   9       32.13       31.91      1.87 o 
  22   3   9       91.54       95.64      2.24 o 
  23   3   9       11.97       13.55      1.15 o 
  24   3   9       18.74       19.56      1.25 o 
  25   3   9       62.24       65.99      2.00 o 
  26   3   9       13.25       13.24      1.25 o 
  27   3   9       10.38       11.36      1.31 o 
  28   3   9       17.13       19.12      1.55 o 
  29   3   9        6.41        4.22      1.03 o 
  30   3   9       19.64       17.94      1.38 o 
  31   3   9       14.77       17.23      1.38 o 
  32   3   9        9.12        9.96      1.39 o 
   1   4   9       14.85       16.56      0.86 o 
   2   4   9       15.81       15.47      0.99 o 
   3   4   9        3.06        5.11      0.66 o 
   4   4   9       73.63       69.10      1.64 o 
   5   4   9       57.47       54.63      1.64 o 
   6   4   9       11.86       13.03      0.99 o 
   7   4   9        2.21        2.35      0.80 o 
   8   4   9        8.71        9.17      1.02 o 
   9   4   9       31.44       29.24      1.45 o 
  10   4   9       59.16       61.13      1.80 o 
  11   4   9        7.17        5.58      0.81 o 
  12   4   9       33.96       31.43      1.41 o 
  13   4   9       49.71       48.02      1.73 o 
  14   4   9       24.12       23.85      1.42 o 
  15   4   9       77.46       77.65      2.72 o 
  16   4   9        9.49       10.04      1.16 o 
  17   4   9       88.40       84.60      2.43 o 
  18   4   9      125.18      127.09      2.99 o 
  19   4   9       64.56       59.94      2.14 o 
  20   4   9        5.61        5.87      1.10 o 
  21   4   9        6.07        6.84      1.26 o 
  22   4   9      134.17      124.17      3.08 o 
  23   4   9       18.18       16.81      1.68 o 
  24   4   9       37.74       32.61      1.82 o 
  25   4   9       25.06       25.68      1.82 o 
  26   4   9       14.24       14.80      1.46 o 
  27   4   9       38.66       37.62      2.40 o 
   0   5   9       65.25       66.19      2.58 o 
   1   5   9       19.86       19.07      1.40 o 
   2   5   9       30.62       30.94      1.47 o 
   3   5   9       39.52       41.74      1.60 o 
   4   5   9       50.90       51.18      1.66 o 
   5   5   9       12.79       12.44      1.14 o 
   6   5   9       40.25       39.47      1.65 o 
   7   5   9        0.98        0.91      0.87 o 
   8   5   9       18.77       18.55      1.66 o 
   9   5   9       31.68       29.25      1.50 o 
  10   5   9        2.55        3.54      0.96 o 
  11   5   9       20.36       21.26      1.39 o 
  12   5   9       40.19       40.92      1.74 o 
  13   5   9       15.14       16.26      1.31 o 
  14   5   9       11.71       12.15      1.34 o 
  15   5   9      108.79      116.41      3.00 o 
  16   5   9       13.93       14.23      1.42 o 
  17   5   9        0.57       -0.44      1.00 o 
  18   5   9       19.63       19.67      1.59 o 
  19   5   9       20.73       20.79      2.00 o 
   0   0  10      338.91      334.70      5.17 o 
   2   0  10      375.20      370.92      3.54 o 
   4   0  10     4068.76     4495.35     39.17 o 
   6   0  10       30.03       37.88      0.96 o 
   8   0  10     1819.24     1726.18     17.38 o 
  10   0  10      642.56      599.44      5.11 o 
  12   0  10      608.69      593.37      5.07 o 
  14   0  10     1060.61     1085.87      9.36 o 
  16   0  10     3456.74     3359.40     27.21 o 
  18   0  10      239.37      248.20      4.02 o 
  20   0  10      214.00      186.68      4.18 o 
  22   0  10       66.36       82.45      3.57 o 
  24   0  10       52.77       47.71      2.89 o 
  26   0  10        7.67        8.89      2.84 o 
  28   0  10      144.27      144.87      7.81 o 
  30   0  10        7.59       14.43      3.46 o 
  32   0  10       58.36       62.03      5.82 o 
  34   0  10       44.15       34.41      4.88 o 
  36   0  10       37.09       39.20      5.33 o 
   1   1  10      372.48      409.15      2.70 o 
   2   1  10      163.21      153.08      1.34 o 
   3   1  10      485.84      504.06      3.18 o 
   4   1  10      118.90      122.64      1.18 o 
   5   1  10      117.68      130.48      1.23 o 
   6   1  10       37.97       46.17      0.70 o 
   7   1  10       17.75       23.77      0.53 o 
   8   1  10     1015.05      988.11      5.98 o 
   9   1  10      189.76      162.70      1.47 o 
  10   1  10      499.74      491.75      3.38 o 
  11   1  10     1752.59     1632.60     10.03 o 
  12   1  10      265.26      273.70      2.30 o 
  13   1  10     1078.28      994.77      6.52 o 
  14   1  10      471.60      449.28      3.43 o 
  15   1  10      370.79      350.03      3.08 o 
  16   1  10      130.52      124.29      1.64 o 
  17   1  10      482.13      459.09      4.04 o 
  18   1  10      452.80      418.00      4.34 o 
  19   1  10       78.16       81.35      1.57 o 
  20   1  10       46.66       38.78      1.22 o 
  21   1  10       68.76       66.35      1.65 o 
  22   1  10       59.79       57.92      1.58 o 
  23   1  10       96.19       99.89      2.07 o 
  24   1  10      156.77      148.00      2.58 o 
  25   1  10       78.14       74.58      2.01 o 
  26   1  10       40.83       37.25      1.73 o 
  27   1  10      153.48      145.84      4.34 o 
  28   1  10       12.02       13.43      1.86 o 
  29   1  10       20.98       26.57      2.82 o 
  30   1  10       10.72       13.12      2.40 o 
  31   1  10       51.85       57.95      5.40 o 
  32   1  10       41.89       46.13      3.70 o 
  33   1  10        7.83        8.83      2.46 o 
  34   1  10        9.20        8.89      4.03 o 
  35   1  10       38.25       37.50      6.07 o 
   0   2  10      273.00      272.13      3.18 o 
   1   2  10        2.89        3.11      0.36 o 
   2   2  10       83.18       78.83      1.06 o 
   3   2  10       33.25       27.97      0.67 o 
   4   2  10       85.32       85.84      1.15 o 
   5   2  10      643.27      617.58      4.46 o 
   6   2  10       23.35       22.21      0.60 o 
   7   2  10       23.13       24.85      0.61 o 
   8   2  10      203.02      184.61      1.97 o 
   9   2  10       42.35       35.00      0.87 o 
  10   2  10      502.31      480.89      4.12 o 
  11   2  10      932.81      847.89      7.33 o 
  12   2  10      622.05      592.10      5.17 o 
  13   2  10      240.61      225.92      2.54 o 
  14   2  10       47.08       38.95      1.02 o 
  15   2  10       21.55       17.78      0.81 o 
  16   2  10       21.60       20.82      0.94 o 
  17   2  10      129.42      123.95      1.96 o 
  18   2  10       14.19       13.04      0.91 o 
  19   2  10      115.26      110.85      2.04 o 
  20   2  10       71.45       70.25      1.65 o 
  21   2  10        2.69        3.03      0.68 o 
  22   2  10      212.65      205.66      3.01 o 
  23   2  10       92.15       96.48      2.02 o 
  24   2  10      230.85      228.54      3.28 o 
  25   2  10      266.81      265.30      3.87 o 
  26   2  10        7.73        7.36      0.96 o 
  27   2  10       13.79       15.10      1.48 o 
  28   2  10       29.20       25.34      1.35 o 
  29   2  10       20.07       20.01      1.28 o 
  30   2  10       13.88       13.44      1.49 o 
  31   2  10       31.78       30.71      2.62 o 
  32   2  10       17.71       16.63      1.62 o 
  33   2  10       44.35       48.70      2.61 o 
  34   2  10       78.70       89.39      4.91 o 
   1   3  10      107.72      101.26      1.73 o 
   2   3  10       14.34       14.61      0.85 o 
   3   3  10       15.20       16.07      0.95 o 
   4   3  10        4.98        4.62      0.59 o 
   5   3  10       94.62       85.82      1.77 o 
   6   3  10       29.69       29.62      1.00 o 
   7   3  10       21.75       20.55      0.88 o 
   8   3  10       60.19       54.21      1.28 o 
   9   3  10       68.26       59.57      1.47 o 
  10   3  10      134.30      118.70      2.10 o 
  11   3  10      110.15       99.89      2.05 o 
  12   3  10       11.02       12.27      0.94 o 
  13   3  10       81.42       81.98      2.10 o 
  14   3  10      240.16      222.86      3.67 o 
  15   3  10      164.87      160.43      3.04 o 
  16   3  10       31.32       35.28      1.53 o 
  17   3  10      241.10      233.13      4.62 o 
  18   3  10      144.36      141.86      2.93 o 
  19   3  10       75.78       70.03      2.10 o 
  20   3  10      152.48      150.94      3.42 o 
  21   3  10       64.04       57.08      2.35 o 
  22   3  10        7.36        6.00      1.15 o 
  23   3  10       40.69       38.92      1.61 o 
  24   3  10       12.48       11.84      1.14 o 
  25   3  10        0.99        1.45      0.86 o 
  26   3  10       65.22       65.73      1.90 o 
  27   3  10        1.56        1.19      0.83 o 
  28   3  10        2.48        3.20      0.91 o 
  29   3  10       56.52       55.24      1.84 o 
  30   3  10       47.48       48.20      1.85 o 
  31   3  10       46.44       48.53      1.92 o 
   0   4  10       54.58       58.34      2.00 o 
   1   4  10       34.49       34.34      1.14 o 
   2   4  10       43.47       43.92      1.81 o 
   3   4  10       68.95       67.07      1.68 o 
   4   4  10        4.92        6.85      0.89 o 
   5   4  10        4.15        4.59      0.93 o 
   6   4  10       85.80       82.49      1.87 o 
   7   4  10       11.25       10.21      1.01 o 
   8   4  10       14.31       13.88      1.07 o 
   9   4  10       11.08       11.04      1.21 o 
  10   4  10        4.01        2.42      0.91 o 
  11   4  10       41.49       39.96      1.71 o 
  12   4  10       10.91        8.92      1.11 o 
  13   4  10       65.63       61.20      2.07 o 
  14   4  10       19.13       20.15      1.57 o 
  15   4  10       27.11       27.41      1.57 o 
  16   4  10        9.44       10.19      1.19 o 
  17   4  10      128.28      125.97      3.00 o 
  18   4  10        9.58        9.56      1.21 o 
  19   4  10       50.18       47.47      2.02 o 
  20   4  10      148.53      146.96      3.34 o 
  21   4  10       13.59       11.33      1.33 o 
  22   4  10       34.52       34.93      2.01 o 
  23   4  10       20.33       21.24      1.89 o 
  24   4  10       60.84       62.76      2.34 o 
  25   4  10       31.62       32.47      1.85 o 
  26   4  10       19.52       21.61      2.00 o 
   1   5  10       16.15       17.50      1.28 o 
   2   5  10       26.96       25.87      1.56 o 
   3   5  10       31.52       30.15      1.67 o 
   4   5  10       29.43       28.04      1.59 o 
   5   5  10        3.80        3.60      0.86 o 
   6   5  10       18.24       17.57      1.19 o 
   7   5  10       88.79       86.90      2.15 o 
   8   5  10       34.40       30.99      1.45 o 
   9   5  10       12.49       13.23      1.12 o 
  10   5  10        1.48        1.04      0.80 o 
  11   5  10       11.10       10.11      1.19 o 
  12   5  10       15.51       15.10      1.65 o 
  13   5  10       16.75       16.59      1.48 o 
  14   5  10       13.35       15.37      1.61 o 
  15   5  10        1.33        2.24      1.07 o 
  16   5  10       23.86       22.76      1.65 o 
  17   5  10        2.54        4.02      1.37 o 
  18   5  10        8.51        8.87      1.63 o 
   2   0  11       14.38       18.55      0.91 o 
   4   0  11     1834.32     1913.32     16.81 o 
   6   0  11     3936.94     4012.88     43.48 o 
   8   0  11     2264.21     2201.12     21.40 o 
  10   0  11      310.60      291.64      3.39 o 
  12   0  11      558.25      562.95      5.37 o 
  14   0  11      173.81      180.78      2.52 o 
  16   0  11      101.70      113.94      2.08 o 
  18   0  11      763.30      754.61      8.58 o 
  20   0  11      356.86      340.35      8.15 o 
  22   0  11        2.90        2.73      1.40 o 
  24   0  11      146.39      138.80      4.89 o 
  26   0  11       66.42       65.42      5.40 o 
  28   0  11       23.98       25.21      4.01 o 
  30   0  11       86.24       85.58      6.48 o 
  32   0  11      154.81      159.36      8.86 o 
  34   0  11       80.98       78.18      6.70 o 
   0   1  11      991.19      953.21      8.35 o 
   1   1  11      445.69      459.62      3.18 o 
   2   1  11       60.43       66.15      0.92 o 
   3   1  11      176.09      144.25      1.42 o 
   4   1  11      204.65      184.90      1.72 o 
   5   1  11      480.75      458.89      3.37 o 
   6   1  11      894.64      881.82      6.03 o 
   7   1  11      946.21      913.62      6.46 o 
   8   1  11      236.21      223.53      2.06 o 
   9   1  11      800.90      754.01      5.16 o 
  10   1  11      249.30      228.07      2.08 o 
  11   1  11       90.39       85.90      1.10 o 
  12   1  11      145.51      137.28      1.45 o 
  13   1  11      100.40      101.42      1.38 o 
  14   1  11      132.04      117.24      1.38 o 
  15   1  11       86.64       76.69      1.19 o 
  16   1  11       30.81       25.82      0.88 o 
  17   1  11      226.99      219.92      2.59 o 
  18   1  11      500.32      493.70      5.00 o 
  19   1  11      541.95      536.63      5.56 o 
  20   1  11      435.04      425.89      4.70 o 
  21   1  11      283.23      280.87      4.10 o 
  22   1  11        3.09        1.63      0.75 o 
  23   1  11       57.45       58.18      2.13 o 
  24   1  11       89.77       86.45      2.71 o 
  25   1  11        2.36        2.95      1.09 o 
  26   1  11      130.34      136.05      4.23 o 
  27   1  11       42.41       44.11      2.67 o 
  28   1  11       64.19       71.16      3.23 o 
  29   1  11       16.69       17.49      2.57 o 
  30   1  11       57.65       70.84      5.87 o 
  31   1  11       70.48       79.27      4.52 o 
  32   1  11       84.82       87.28      8.66 o 
  33   1  11       75.19       78.76      4.99 o 
  34   1  11       10.25       14.05      2.86 o 
  35   1  11      146.74      158.40      9.54 o 
   1   2  11       38.87       35.38      0.79 o 
   2   2  11      272.74      238.81      2.23 o 
   3   2  11      217.64      214.12      2.07 o 
   4   2  11       46.08       41.92      1.00 o 
   5   2  11      145.28      133.54      1.65 o 
   6   2  11      104.06       98.85      1.39 o 
   7   2  11       26.96       27.23      0.77 o 
   8   2  11       57.99       55.21      1.06 o 
   9   2  11      191.30      180.95      2.28 o 
  10   2  11      137.65      124.66      1.83 o 
  11   2  11       31.68       28.24      0.91 o 
  12   2  11       65.28       62.42      1.30 o 
  13   2  11      336.47      308.91      3.40 o 
  14   2  11      467.00      426.35      4.63 o 
  15   2  11      221.03      218.15      2.92 o 
  16   2  11      106.53       94.81      1.81 o 
  17   2  11       70.34       65.54      1.86 o 
  18   2  11       42.43       42.89      1.32 o 
  19   2  11       67.63       66.06      1.61 o 
  20   2  11      170.63      167.39      2.64 o 
  21   2  11      281.24      279.34      3.67 o 
  22   2  11      106.36      102.40      2.08 o 
  23   2  11       62.93       63.99      1.84 o 
  24   2  11       45.98       46.75      1.66 o 
  25   2  11        3.15        2.67      0.96 o 
  26   2  11       93.16       88.68      2.43 o 
  27   2  11      116.46      114.07      2.76 o 
  28   2  11       20.45       20.89      1.94 o 
  29   2  11       49.37       55.59      2.07 o 
  30   2  11        9.30        8.42      1.39 o 
  31   2  11        0.28       -1.29      1.06 o 
  32   2  11       31.38       36.77      2.33 o 
  33   2  11      108.11      108.21      5.44 o 
   0   3  11       20.63       17.20      1.21 o 
   1   3  11       43.33       44.18      1.17 o 
   2   3  11      108.32       93.38      1.74 o 
   3   3  11       13.15       16.26      1.20 o 
   4   3  11      145.38      129.53      2.04 o 
   5   3  11       66.98       61.98      1.41 o 
   6   3  11       11.62       11.34      0.90 o 
   7   3  11      161.72      152.98      2.41 o 
   8   3  11        5.31        5.53      0.86 o 
   9   3  11      255.76      239.96      3.00 o 
  10   3  11      199.02      183.50      3.87 o 
  11   3  11       24.61       24.74      1.36 o 
  12   3  11       23.29       21.31      1.17 o 
  13   3  11        2.05        0.19      0.65 o 
  14   3  11       36.41       32.03      1.91 o 
  15   3  11        0.46        1.67      0.73 o 
  16   3  11       64.72       61.36      1.79 o 
  17   3  11        3.51        3.66      0.83 o 
  18   3  11       40.64       39.14      2.18 o 
  19   3  11        2.24        2.26      0.91 o 
  20   3  11       85.76       84.92      2.49 o 
  21   3  11      125.23      126.88      2.89 o 
  22   3  11      195.46      193.24      3.68 o 
  23   3  11       10.73        9.51      1.17 o 
  24   3  11       10.43       10.31      1.23 o 
  25   3  11       15.68       17.02      1.30 o 
  26   3  11       53.42       50.89      1.89 o 
  27   3  11       67.01       64.30      2.11 o 
  28   3  11       22.57       22.52      1.46 o 
  29   3  11      102.49       99.32      2.57 o 
  30   3  11       23.90       23.62      1.63 o 
   1   4  11       19.46       20.72      1.39 o 
   2   4  11       48.55       46.81      1.40 o 
   3   4  11       12.01       11.36      0.95 o 
   4   4  11       17.39       17.30      1.18 o 
   5   4  11       57.94       49.63      1.53 o 
   6   4  11       14.35       19.69      2.15 o 
   7   4  11      474.86      440.68      6.04 o 
   8   4  11        4.74        7.22      1.56 o 
   9   4  11        8.89        6.60      0.97 o 
  10   4  11        2.68        2.11      0.81 o 
  11   4  11        2.11        1.51      0.82 o 
  12   4  11       16.74       16.35      1.20 o 
  13   4  11        9.02        9.72      1.17 o 
  14   4  11       79.41       77.06      2.32 o 
  15   4  11       12.04       12.63      1.27 o 
  16   4  11       50.96       50.43      2.21 o 
  17   4  11        9.34        7.45      1.10 o 
  18   4  11       14.06       14.31      1.25 o 
  19   4  11       68.24       66.39      2.20 o 
  20   4  11        7.75        6.85      1.13 o 
  21   4  11       26.78       27.50      1.58 o 
  22   4  11       32.42       31.46      2.09 o 
  23   4  11        7.30        6.29      1.14 o 
  24   4  11        4.87        4.83      1.20 o 
  25   4  11       12.88        9.27      1.46 o 
   0   5  11       94.93       91.04      3.49 o 
   1   5  11        5.40        4.65      1.02 o 
   2   5  11        0.07        0.40      0.98 o 
   3   5  11       29.67       28.17      1.73 o 
   4   5  11       28.26       27.51      1.50 o 
   5   5  11       18.98       16.44      1.40 o 
   6   5  11        0.13        1.02      0.97 o 
   7   5  11        4.00        3.61      0.99 o 
   8   5  11       12.12       10.39      1.21 o 
   9   5  11        5.34        4.97      0.97 o 
  10   5  11        5.57        5.76      0.99 o 
  11   5  11        1.77        2.98      0.92 o 
  12   5  11        7.17        5.33      1.13 o 
  13   5  11       33.94       33.38      1.82 o 
  14   5  11       24.16       22.20      1.50 o 
  15   5  11        0.49       -0.18      0.99 o 
  16   5  11        7.25        6.97      1.34 o 
   0   0  12      911.26      908.98     18.69 o 
   2   0  12      117.52      123.75      2.37 o 
   4   0  12     2264.92     2254.39     29.36 o 
   6   0  12      719.98      810.16     13.00 o 
   8   0  12      222.93      229.83      3.99 o 
  10   0  12      629.57      562.04      7.56 o 
  12   0  12      480.39      447.79      5.44 o 
  14   0  12       62.91       59.14      2.20 o 
  16   0  12       55.04       53.15      1.64 o 
  18   0  12      167.87      159.58      3.45 o 
  20   0  12      138.37      129.81      3.56 o 
  22   0  12       70.43       66.53      4.98 o 
  24   0  12       11.66       14.43      2.06 o 
  26   0  12       36.63       29.22      4.08 o 
  28   0  12     1080.28     1110.94     31.19 o 
  30   0  12      496.94      517.45     17.77 o 
  32   0  12      171.37      177.99      9.46 o 
  34   0  12        0.40        1.30      3.16 o 
   1   1  12      312.01      299.90      2.67 o 
   2   1  12      588.44      621.00      4.75 o 
   3   1  12     1535.23     1487.37      9.96 o 
   4   1  12      381.86      380.86      3.00 o 
   5   1  12      349.92      323.54      2.75 o 
   6   1  12      174.75      146.87      1.69 o 
   7   1  12       55.82       49.16      0.90 o 
   8   1  12       99.08       87.35      1.18 o 
   9   1  12      111.30      104.38      1.35 o 
  10   1  12       96.50       91.56      1.26 o 
  11   1  12      708.59      702.26      5.08 o 
  12   1  12      135.72      130.38      1.52 o 
  13   1  12       29.73       25.45      0.71 o 
  14   1  12       10.22       10.24      0.61 o 
  15   1  12        4.29        4.64      0.50 o 
  16   1  12       22.51       21.70      0.79 o 
  17   1  12        9.82        9.22      0.74 o 
  18   1  12       36.41       32.42      1.12 o 
  19   1  12       66.58       67.65      1.83 o 
  20   1  12       60.63       60.11      1.77 o 
  21   1  12       16.11       15.76      1.41 o 
  22   1  12       14.75       12.58      1.20 o 
  23   1  12      157.76      146.93      3.19 o 
  24   1  12        4.41        7.44      1.27 o 
  25   1  12      210.28      219.92      4.86 o 
  26   1  12      121.48      127.14      4.21 o 
  27   1  12        0.50        3.03      1.54 o 
  28   1  12      103.96      103.34      3.91 o 
  29   1  12       86.83       95.93      6.75 o 
  30   1  12      110.83      115.23      5.26 o 
  31   1  12      168.11      167.21      6.45 o 
  32   1  12       43.56       46.60      3.93 o 
  33   1  12       54.07       60.88      4.30 o 
   0   2  12      988.85      927.14      9.91 o 
   1   2  12      779.45      702.00      5.53 o 
   2   2  12      562.82      541.98      4.48 o 
   3   2  12      373.82      358.15      3.40 o 
   4   2  12       56.51       56.13      1.14 o 
   5   2  12       60.67       53.90      1.11 o 
   6   2  12       90.14       87.22      1.40 o 
   7   2  12        9.38       10.18      0.61 o 
   8   2  12       36.98       35.97      0.91 o 
   9   2  12       16.75       13.06      0.64 o 
  10   2  12       31.60       26.32      1.04 o 
  11   2  12      237.57      213.35      4.16 o 
  12   2  12        0.23        0.32      0.49 o 
  13   2  12        0.43        1.51      0.52 o 
  14   2  12       19.27       20.86      1.01 o 
  15   2  12       57.51       56.49      1.56 o 
  16   2  12       64.95       56.48      1.60 o 
  17   2  12       10.15        9.22      0.96 o 
  18   2  12       52.63       48.59      1.68 o 
  19   2  12       10.29        9.49      1.03 o 
  20   2  12       71.17       67.86      2.03 o 
  21   2  12      267.92      254.85      3.78 o 
  22   2  12      112.66      109.54      2.37 o 
  23   2  12      204.41      211.26      4.10 o 
  24   2  12      108.72      108.55      2.64 o 
  25   2  12       29.60       30.73      1.61 o 
  26   2  12       44.19       42.03      1.81 o 
  27   2  12       88.86       85.93      2.45 o 
  28   2  12       65.17       69.79      2.82 o 
  29   2  12       10.16       10.06      1.59 o 
  30   2  12        7.14        4.74      1.45 o 
  31   2  12        3.88        2.76      1.40 o 
  32   2  12       36.98       39.38      3.46 o 
   1   3  12       51.71       50.65      1.58 o 
   2   3  12      235.49      205.99      2.62 o 
   3   3  12       61.73       61.87      1.49 o 
   4   3  12      236.77      227.19      2.93 o 
   5   3  12      205.35      194.04      2.65 o 
   6   3  12       97.34      101.92      2.28 o 
   7   3  12       51.53       49.96      1.42 o 
   8   3  12        4.32        5.47      0.88 o 
   9   3  12      224.86      215.14      3.05 o 
  10   3  12       55.53       51.66      1.83 o 
  11   3  12        2.49        3.43      0.76 o 
  12   3  12        0.60       -0.25      0.89 o 
  13   3  12        7.71        7.19      0.98 o 
  14   3  12        9.79       10.74      1.10 o 
  15   3  12       29.75       30.18      1.52 o 
  16   3  12        0.07        0.60      0.94 o 
  17   3  12      158.35      149.62      3.09 o 
  18   3  12       13.65       12.12      1.21 o 
  19   3  12       25.85       26.51      1.85 o 
  20   3  12       23.86       24.18      1.88 o 
  21   3  12       23.02       23.72      1.50 o 
  22   3  12       36.84       36.56      1.82 o 
  23   3  12       64.93       63.15      2.18 o 
  24   3  12       76.67       78.80      4.16 o 
  25   3  12      105.46      105.11      4.26 o 
  26   3  12       63.28       63.85      2.76 o 
  27   3  12       32.73       32.50      1.84 o 
  28   3  12       25.10       27.27      1.75 o 
   0   4  12        2.06        3.71      0.99 o 
   1   4  12       35.68       34.18      2.07 o 
   2   4  12       51.21       56.54      1.56 o 
   3   4  12       70.31       60.48      1.83 o 
   4   4  12        1.90        2.86      0.76 o 
   5   4  12       17.50       13.35      1.01 o 
   6   4  12       36.51       35.83      1.53 o 
   7   4  12       35.90       32.78      1.63 o 
   8   4  12      132.26      129.00      2.93 o 
   9   4  12       31.43       29.70      1.60 o 
  10   4  12        2.67        1.80      0.97 o 
  11   4  12       50.18       48.77      1.94 o 
  12   4  12       50.68       48.86      1.95 o 
  13   4  12       20.39       22.37      1.48 o 
  14   4  12       10.30       10.12      1.20 o 
  15   4  12        8.00        7.41      1.17 o 
  16   4  12        1.95        1.31      0.93 o 
  17   4  12        5.61        4.87      1.10 o 
  18   4  12       10.28       10.00      1.18 o 
  19   4  12        0.69        1.06      0.88 o 
  20   4  12        2.03        0.67      0.92 o 
  21   4  12        5.21        3.67      1.06 o 
  22   4  12       98.91       99.24      2.63 o 
  23   4  12        4.12        4.17      1.24 o 
   1   5  12       17.32       18.01      1.38 o 
   2   5  12       27.56       28.54      1.72 o 
   3   5  12       61.02       57.72      2.20 o 
   4   5  12       16.96       18.08      1.36 o 
   5   5  12       47.06       44.30      1.84 o 
   6   5  12       22.46       20.82      1.35 o 
   7   5  12        5.62        4.80      1.08 o 
   8   5  12        0.17       -0.28      0.93 o 
   9   5  12        2.74        3.03      1.05 o 
  10   5  12       23.15       21.47      1.51 o 
  11   5  12        6.60        6.62      1.18 o 
  12   5  12       57.85       52.92      2.22 o 
  13   5  12       22.32       19.77      1.81 o 
  14   5  12       10.60        7.71      1.65 o 
   2   0  13      111.90       89.84      2.53 o 
   4   0  13       33.11       25.74      1.30 o 
   6   0  13      523.46      491.32      6.31 o 
   8   0  13      581.60      516.90      7.06 o 
  10   0  13      250.73      217.45      3.97 o 
  12   0  13        6.99        8.24      0.84 o 
  14   0  13       40.66       34.90      1.40 o 
  16   0  13      162.49      163.30      3.06 o 
  18   0  13      227.56      219.91      3.95 o 
  20   0  13       92.49       97.30      2.65 o 
  22   0  13       61.42       66.14      3.53 o 
  24   0  13       12.07       13.20      4.00 o 
  26   0  13      778.11      802.69     23.83 o 
  28   0  13        7.34        4.46      3.22 o 
  30   0  13       57.94       62.61      5.86 o 
  32   0  13      274.53      279.79     12.39 o 
   0   1  13      212.68      247.57      3.51 o 
   1   1  13      418.92      363.19      3.28 o 
   2   1  13      534.38      491.94      3.83 o 
   3   1  13      592.95      547.54      4.18 o 
   4   1  13      453.33      427.81      3.43 o 
   5   1  13       30.74       31.30      0.79 o 
   6   1  13      302.79      298.61      2.85 o 
   7   1  13      125.02      120.61      1.58 o 
   8   1  13      102.60      107.14      1.45 o 
   9   1  13       28.51       30.11      0.87 o 
  10   1  13        2.09        1.82      0.44 o 
  11   1  13       84.74       76.03      1.40 o 
  12   1  13        6.81        6.60      0.55 o 
  13   1  13      154.74      146.99      1.93 o 
  14   1  13        4.11        3.85      0.61 o 
  15   1  13      138.56      139.31      2.13 o 
  16   1  13       20.34       18.77      0.98 o 
  17   1  13      116.65      112.35      2.16 o 
  18   1  13       11.21       13.32      0.92 o 
  19   1  13        8.14        8.67      0.94 o 
  20   1  13        0.13        0.82      0.71 o 
  21   1  13        1.37        1.25      0.74 o 
  22   1  13       34.27       33.31      1.66 o 
  23   1  13      148.19      153.92      3.77 o 
  24   1  13       92.96       92.04      2.93 o 
  25   1  13      269.65      267.21      5.31 o 
  26   1  13      173.12      185.91      5.20 o 
  27   1  13      185.32      192.60      5.37 o 
  28   1  13      102.96      109.18      4.03 o 
  29   1  13       85.43       89.51      3.77 o 
  30   1  13       65.41       65.92      4.24 o 
  31   1  13       20.39       18.36      2.86 o 
  32   1  13       45.17       49.11      6.98 o 
   1   2  13      912.13      850.01      6.57 o 
   2   2  13      676.90      647.16      5.24 o 
   3   2  13      156.56      136.97      1.78 o 
   4   2  13      138.41      133.31      1.75 o 
   5   2  13       85.35       74.61      1.34 o 
   6   2  13       53.55       49.63      1.12 o 
   7   2  13      248.21      230.53      2.56 o 
   8   2  13       12.15       12.25      0.66 o 
   9   2  13       22.57       21.46      0.82 o 
  10   2  13       31.79       31.65      1.01 o 
  11   2  13       34.37       30.99      1.15 o 
  12   2  13       43.47       41.28      1.22 o 
  13   2  13      114.16      112.90      2.04 o 
  14   2  13       58.55       57.59      1.61 o 
  15   2  13       44.06       41.29      1.42 o 
  16   2  13       11.16       10.63      0.93 o 
  17   2  13       57.68       52.01      1.77 o 
  18   2  13      134.26      137.52      2.83 o 
  19   2  13       16.26       14.14      1.45 o 
  20   2  13       66.42       62.16      2.01 o 
  21   2  13       94.78       94.76      2.43 o 
  22   2  13      171.36      172.44      5.10 o 
  23   2  13       93.26       93.49      2.74 o 
  24   2  13       55.15       59.59      2.59 o 
  25   2  13      182.47      179.09      4.39 o 
  26   2  13       85.51       87.86      3.09 o 
  27   2  13       15.09       16.47      1.73 o 
  28   2  13       17.39       19.34      1.81 o 
  29   2  13       20.05       20.33      2.28 o 
  30   2  13        1.12        2.56      1.66 o 
   0   3  13      320.80      310.05      4.95 o 
   1   3  13      142.12      154.98      2.26 o 
   2   3  13      225.14      227.34      2.85 o 
   3   3  13      256.41      264.10      3.14 o 
   4   3  13      120.28      118.42      2.04 o 
   5   3  13      143.13      137.66      2.38 o 
   6   3  13       10.67       13.75      1.20 o 
   7   3  13      209.52      193.85      2.90 o 
   8   3  13        9.56        9.91      0.87 o 
   9   3  13        6.22        8.67      0.83 o 
  10   3  13       43.21       41.65      1.52 o 
  11   3  13       54.94       54.47      1.86 o 
  12   3  13      118.60      112.14      2.61 o 
  13   3  13       22.68       20.22      1.33 o 
  14   3  13        4.68        6.99      1.17 o 
  15   3  13       79.16       73.77      2.43 o 
  16   3  13       44.68       44.60      2.04 o 
  17   3  13       74.90       71.91      2.47 o 
  18   3  13        6.28        6.30      1.19 o 
  19   3  13       34.06       37.43      2.19 o 
  20   3  13        5.30        5.11      1.24 o 
  21   3  13       28.36       27.04      1.89 o 
  22   3  13       46.55       53.13      2.34 o 
  23   3  13      101.98      100.17      3.15 o 
  24   3  13      139.98      139.49      3.63 o 
  25   3  13      112.93      111.49      3.28 o 
  26   3  13        8.14        8.54      1.47 o 
  27   3  13       26.88       27.92      1.92 o 
   1   4  13       47.60       48.71      1.52 o 
   2   4  13       70.93       68.46      1.74 o 
   3   4  13       34.61       35.17      1.35 o 
   4   4  13       66.54       66.70      1.73 o 
   5   4  13        7.47       10.18      1.34 o 
   6   4  13       36.63       37.14      1.59 o 
   7   4  13       68.11       67.13      2.22 o 
   8   4  13      110.01      101.49      2.67 o 
   9   4  13        9.75       11.70      1.24 o 
  10   4  13      156.85      144.58      3.21 o 
  11   4  13       12.99       11.83      1.31 o 
  12   4  13       24.76       27.09      1.79 o 
  13   4  13       32.42       36.70      2.03 o 
  14   4  13       92.77       93.83      2.91 o 
  15   4  13        2.91        1.63      1.18 o 
  16   4  13       14.20       15.24      1.59 o 
  17   4  13       23.34       25.15      1.85 o 
  18   4  13        6.04        3.71      1.27 o 
  19   4  13       23.51       21.59      1.66 o 
  20   4  13       19.83       19.04      1.64 o 
  21   4  13        8.46        7.49      1.65 o 
  22   4  13       19.50       19.38      2.03 o 
   0   5  13       13.22       11.60      2.36 o 
   1   5  13       31.64       32.44      2.06 o 
   2   5  13       58.11       63.65      2.60 o 
   3   5  13       70.47       64.59      2.45 o 
   4   5  13       52.11       53.22      2.51 o 
   5   5  13        4.92        6.06      1.15 o 
   6   5  13       14.51       14.35      1.35 o 
   7   5  13        6.80        7.25      1.12 o 
   8   5  13       11.00        9.81      1.20 o 
   9   5  13        5.22        4.22      1.10 o 
  10   5  13       35.77       31.91      1.85 o 
  11   5  13       68.43       69.20      2.71 o 
   0   0  14      165.23      169.83      4.86 o 
   2   0  14      199.08      225.04      4.13 o 
   4   0  14      252.92      225.99      4.14 o 
   6   0  14     1254.13     1115.92     14.34 o 
   8   0  14      206.75      166.44      3.95 o 
  10   0  14       94.68       79.93      2.03 o 
  12   0  14      112.53      118.82      4.57 o 
  14   0  14        6.72        4.97      0.82 o 
  16   0  14       29.66       30.29      1.41 o 
  18   0  14      156.58      161.21      3.17 o 
  20   0  14       93.50       99.78      2.78 o 
  22   0  14       72.65       66.86      8.00 o 
  24   0  14       12.65       14.02      3.42 o 
  26   0  14       87.21       98.39      6.77 o 
  28   0  14      318.45      353.25     13.79 o 
  30   0  14      249.23      244.73     11.29 o 
  32   0  14       27.78       21.52      4.40 o 
   1   1  14        7.77        5.46      0.44 o 
   2   1  14       74.03       75.46      1.20 o 
   3   1  14       25.48       28.44      0.78 o 
   4   1  14       69.72       58.22      1.18 o 
   5   1  14       95.46       86.07      1.49 o 
   6   1  14       94.49       76.09      1.49 o 
   7   1  14       66.65       61.18      1.34 o 
   8   1  14      106.62       92.52      1.65 o 
   9   1  14      104.30       91.02      1.64 o 
  10   1  14        9.86        8.87      0.68 o 
  11   1  14       18.97       19.03      0.81 o 
  12   1  14       35.54       34.26      1.08 o 
  13   1  14       86.81       84.51      1.61 o 
  14   1  14       49.05       45.51      1.26 o 
  15   1  14       25.40       24.57      1.04 o 
  16   1  14       85.43       85.66      2.15 o 
  17   1  14       13.78       13.13      0.94 o 
  18   1  14       20.85       19.43      1.18 o 
  19   1  14      122.95      127.85      2.68 o 
  20   1  14       32.54       32.23      1.48 o 
  21   1  14      205.00      212.69      3.65 o 
  22   1  14        4.10        3.92      1.08 o 
  23   1  14       67.43       69.72      2.65 o 
  24   1  14       50.29       48.30      2.41 o 
  25   1  14       15.61       18.65      2.13 o 
  26   1  14       24.41       25.08      2.31 o 
  27   1  14       52.87       56.40      3.09 o 
  28   1  14       89.14       88.44      3.77 o 
  29   1  14       20.63       26.19      3.13 o 
  30   1  14       48.08       50.22      3.84 o 
  31   1  14       61.18       68.36      4.46 o 
   0   2  14      808.75      779.10      8.73 o 
   1   2  14        4.78        7.33      0.69 o 
   2   2  14      153.53      146.64      1.89 o 
   3   2  14      231.54      211.30      2.36 o 
   4   2  14       12.42       12.83      0.71 o 
   5   2  14       74.96       76.86      1.34 o 
   6   2  14       39.10       38.32      1.05 o 
   7   2  14       27.96       29.65      0.94 o 
   8   2  14       82.49       78.96      1.68 o 
   9   2  14        4.84        6.21      0.69 o 
  10   2  14        9.05        9.99      0.74 o 
  11   2  14       40.14       38.04      1.23 o 
  12   2  14       28.12       27.09      1.12 o 
  13   2  14       76.77       79.45      1.75 o 
  14   2  14       77.42       78.86      2.03 o 
  15   2  14       85.83       82.59      2.00 o 
  16   2  14       30.21       29.16      1.32 o 
  17   2  14       35.86       34.20      1.65 o 
  18   2  14       19.17       18.63      1.29 o 
  19   2  14       64.14       66.08      2.26 o 
  20   2  14       75.33       76.72      2.78 o 
  21   2  14      179.58      174.46      4.25 o 
  22   2  14      245.69      245.34      5.22 o 
  23   2  14      188.14      181.09      4.42 o 
  24   2  14       12.82       12.28      1.81 o 
  25   2  14       10.35       10.01      1.55 o 
  26   2  14        3.51        4.93      1.36 o 
  27   2  14        9.10        7.95      1.75 o 
  28   2  14       15.79       17.64      2.11 o 
  29   2  14       11.14       14.23      2.72 o 
   1   3  14       82.35       74.99      1.61 o 
   2   3  14       75.38       74.85      2.08 o 
   3   3  14      333.49      315.76      3.60 o 
   4   3  14       78.18       81.15      1.77 o 
   5   3  14      298.54      298.78      3.67 o 
   6   3  14       96.20       96.33      1.87 o 
   7   3  14       25.98       26.90      1.12 o 
   8   3  14       18.96       21.12      1.13 o 
   9   3  14      132.76      132.52      2.48 o 
  10   3  14        0.55        2.04      0.79 o 
  11   3  14      107.59      101.95      2.53 o 
  12   3  14       34.83       37.77      1.66 o 
  13   3  14       32.87       32.64      1.79 o 
  14   3  14       34.33       32.70      1.78 o 
  15   3  14       52.78       49.77      2.13 o 
  16   3  14       31.85       29.11      1.77 o 
  17   3  14       30.91       32.44      1.87 o 
  18   3  14        7.83       11.61      1.40 o 
  19   3  14      184.39      181.22      4.03 o 
  20   3  14      151.26      154.34      4.57 o 
  21   3  14       22.77       25.62      2.44 o 
  22   3  14       49.14       49.35      2.33 o 
  23   3  14       72.44       75.35      2.72 o 
  24   3  14       29.74       31.42      2.01 o 
  25   3  14        1.89        0.24      1.14 o 
  26   3  14        7.33        6.70      2.27 o 
   0   4  14       49.00       47.61      2.51 o 
   1   4  14       69.93       73.21      1.84 o 
   2   4  14       58.86       63.95      1.74 o 
   3   4  14       12.60       15.67      1.08 o 
   4   4  14       88.42       87.71      1.99 o 
   5   4  14       64.31       71.29      2.60 o 
   6   4  14      238.75      241.17      3.69 o 
   7   4  14        3.09        9.22      1.30 o 
   8   4  14      180.40      180.63      3.65 o 
   9   4  14        4.74        6.53      1.59 o 
  10   4  14        4.23        3.08      1.13 o 
  11   4  14       13.75       13.86      1.53 o 
  12   4  14       43.52       42.63      2.42 o 
  13   4  14        9.82       10.87      1.46 o 
  14   4  14       43.01       43.63      2.24 o 
  15   4  14       22.62       25.39      2.68 o 
  16   4  14        4.03        4.18      1.36 o 
  17   4  14       75.30       76.57      2.82 o 
  18   4  14       38.14       36.43      2.17 o 
  19   4  14       17.86       17.12      2.29 o 
  20   4  14       31.67       34.08      2.38 o 
   1   5  14        4.44        3.98      1.10 o 
   2   5  14       20.30       20.00      1.61 o 
   3   5  14       14.89       14.45      1.50 o 
   4   5  14       28.93       30.17      3.08 o 
   5   5  14       19.65       24.14      1.57 o 
   6   5  14       91.63       89.89      3.13 o 
   2   0  15       71.89       64.86      2.10 o 
   4   0  15       97.50       94.26      2.56 o 
   6   0  15      100.66       98.84      2.63 o 
   8   0  15       18.99       17.13      1.26 o 
  10   0  15      135.52      122.42      2.96 o 
  12   0  15        9.05        9.56      1.07 o 
  14   0  15      368.33      350.78      5.25 o 
  16   0  15       97.93      111.57      2.62 o 
  18   0  15      143.63      150.34      3.49 o 
  20   0  15      342.59      360.31      6.14 o 
  22   0  15       86.19       90.07      4.24 o 
  24   0  15       11.49        8.57      2.06 o 
  26   0  15      102.02      106.41      7.30 o 
  28   0  15       27.62       27.94      4.43 o 
  30   0  15       23.29       37.63      5.07 o 
   0   1  15      153.41      137.56      3.17 o 
   1   1  15       94.64       92.03      1.68 o 
   2   1  15       80.65       81.80      1.64 o 
   3   1  15       31.47       26.05      1.04 o 
   4   1  15       46.19       43.47      1.28 o 
   5   1  15       12.14        9.80      0.71 o 
   6   1  15       23.28       23.79      1.02 o 
   7   1  15        1.48        0.85      0.51 o 
   8   1  15       70.60       68.40      1.47 o 
   9   1  15      287.68      276.89      3.30 o 
  10   1  15      235.68      220.77      2.85 o 
  11   1  15       20.48       20.67      0.93 o 
  12   1  15       91.39       85.53      1.67 o 
  13   1  15       22.83       24.74      1.00 o 
  14   1  15       23.29       22.31      1.04 o 
  15   1  15       67.00       69.36      1.65 o 
  16   1  15       21.72       23.40      1.08 o 
  17   1  15      244.40      240.20      3.56 o 
  18   1  15      259.94      260.83      4.08 o 
  19   1  15        0.48        0.50      0.83 o 
  20   1  15       99.34       93.71      2.63 o 
  21   1  15       32.51       32.43      1.87 o 
  22   1  15       48.28       46.12      2.63 o 
  23   1  15       21.03       18.17      1.93 o 
  24   1  15      133.07      141.78      4.38 o 
  25   1  15      132.54      148.56      4.68 o 
  26   1  15       87.70       95.61      3.80 o 
  27   1  15       24.66       24.64      2.37 o 
  28   1  15       17.66       16.14      2.64 o 
  29   1  15        5.27        6.03      2.87 o 
  30   1  15       26.64       29.04      3.23 o 
   1   2  15       61.64       59.87      1.23 o 
   2   2  15        3.92        4.14      0.55 o 
   3   2  15       16.83       17.26      0.77 o 
   4   2  15       47.96       41.21      1.06 o 
   5   2  15       11.12       11.22      0.69 o 
   6   2  15       54.81       60.79      1.25 o 
   7   2  15       22.53       22.13      0.87 o 
   8   2  15       35.76       36.90      1.13 o 
   9   2  15       46.94       45.82      1.30 o 
  10   2  15      123.85      127.25      2.12 o 
  11   2  15      228.07      230.06      3.01 o 
  12   2  15      102.36      104.53      2.15 o 
  13   2  15      188.00      181.15      2.81 o 
  14   2  15       70.08       70.64      1.87 o 
  15   2  15       59.56       57.49      1.92 o 
  16   2  15       86.89       79.64      2.22 o 
  17   2  15       44.26       48.13      2.31 o 
  18   2  15       56.00       55.26      2.45 o 
  19   2  15        8.04        7.52      1.64 o 
  20   2  15       23.29       23.59      1.87 o 
  21   2  15       60.04       57.28      2.56 o 
  22   2  15       28.00       22.95      1.88 o 
  23   2  15       76.34       75.50      2.95 o 
  24   2  15      176.46      180.50      4.54 o 
  25   2  15       48.22       46.66      2.46 o 
  26   2  15       27.15       30.10      2.60 o 
  27   2  15       36.11       37.86      2.74 o 
  28   2  15        1.65        2.14      2.04 o 
   0   3  15        2.02        5.39      1.04 o 
   1   3  15       67.27       66.70      1.57 o 
   2   3  15       98.88       99.24      1.88 o 
   3   3  15       73.53       72.03      1.62 o 
   4   3  15       98.17       95.30      1.85 o 
   5   3  15        1.29        3.99      0.70 o 
   6   3  15        6.54        6.00      0.76 o 
   7   3  15       16.76       17.37      0.95 o 
   8   3  15       41.73       45.46      1.53 o 
   9   3  15      156.57      153.67      3.34 o 
  10   3  15       17.95       19.52      1.38 o 
  11   3  15       94.54       92.49      2.88 o 
  12   3  15        1.14        1.86      0.91 o 
  13   3  15       72.37       66.15      3.33 o 
  14   3  15        8.65        6.96      1.30 o 
  15   3  15       19.91       17.58      1.56 o 
  16   3  15       72.48       70.35      3.33 o 
  17   3  15      149.61      148.78      5.79 o 
  18   3  15      108.10      104.03      3.10 o 
  19   3  15      149.61      145.28      5.27 o 
  20   3  15        7.38        9.10      1.78 o 
  21   3  15       13.16       13.46      1.58 o 
  22   3  15       12.30       11.81      1.54 o 
  23   3  15       27.29       25.02      2.10 o 
  24   3  15       15.19       15.91      5.05 o 
   1   4  15        1.39        2.76      0.87 o 
   2   4  15       34.90       34.83      1.43 o 
   3   4  15        7.00        9.20      1.02 o 
   4   4  15       90.60       88.73      2.06 o 
   5   4  15      106.02      104.63      2.23 o 
   6   4  15       90.96       92.50      2.29 o 
   7   4  15      113.95      113.42      3.08 o 
   8   4  15      174.42      174.40      3.37 o 
   9   4  15        4.45        6.92      1.25 o 
  10   4  15        9.14       11.36      1.39 o 
  11   4  15        7.58        6.56      1.38 o 
  12   4  15       29.76       22.95      1.81 o 
  13   4  15       36.91       36.62      2.11 o 
  14   4  15      127.93      133.13      3.62 o 
  15   4  15       24.10       25.33      1.94 o 
  16   4  15      154.42      156.85      4.45 o 
  17   4  15        7.77        7.61      1.97 o 
   0   0  16        7.12        4.77      1.36 o 
   2   0  16      203.82      218.97      4.31 o 
   4   0  16       96.21       89.98      2.59 o 
   6   0  16       84.90       86.73      3.00 o 
   8   0  16      108.16      104.36      2.81 o 
  10   0  16        6.33        3.94      0.97 o 
  12   0  16       23.00       23.10      1.52 o 
  14   0  16      416.70      432.32      6.96 o 
  16   0  16       40.52       46.21      2.02 o 
  18   0  16      179.06      180.56      3.99 o 
  20   0  16      248.82      264.28      5.08 o 
  22   0  16      235.98      227.22      6.99 o 
  24   0  16       17.47       21.91      2.64 o 
  26   0  16       28.47       27.19      4.41 o 
  28   0  16       25.86       31.04      4.70 o 
   1   1  16       11.18       12.69      0.86 o 
   2   1  16       35.97       42.11      1.31 o 
   3   1  16       41.19       45.67      1.36 o 
   4   1  16       48.69       47.86      1.38 o 
   5   1  16       38.11       35.45      1.22 o 
   6   1  16       53.56       47.12      1.59 o 
   7   1  16       47.21       45.36      1.27 o 
   8   1  16       16.31       16.44      0.89 o 
   9   1  16       40.93       40.35      1.24 o 
  10   1  16       96.30       88.48      1.76 o 
  11   1  16      112.30      113.71      2.02 o 
  12   1  16       94.31       98.04      1.87 o 
  13   1  16       65.68       66.10      2.04 o 
  14   1  16      194.27      201.88      2.99 o 
  15   1  16      134.35      146.11      2.49 o 
  16   1  16       25.99       27.79      1.20 o 
  17   1  16       18.97       23.35      1.22 o 
  18   1  16        3.82        3.90      0.92 o 
  19   1  16        8.87        8.54      1.17 o 
  20   1  16       55.76       57.23      2.78 o 
  21   1  16       23.49       24.40      1.60 o 
  22   1  16       11.23       12.10      1.73 o 
  23   1  16       75.62       72.61      3.22 o 
  24   1  16       41.82       42.71      2.67 o 
  25   1  16       39.68       48.55     12.83 o 
  26   1  16       46.99       45.52      3.59 o 
  27   1  16       41.73       47.22      4.22 o 
  28   1  16       19.09       23.19      2.99 o 
   0   2  16        1.85        3.05      0.80 o 
   1   2  16        9.31        9.82      0.69 o 
   2   2  16        1.53        1.21      0.53 o 
   3   2  16       32.17       32.95      1.00 o 
   4   2  16       64.46       67.39      1.35 o 
   5   2  16       97.79      103.02      1.66 o 
   6   2  16       30.30       31.58      1.32 o 
   7   2  16       16.60       17.28      0.85 o 
   8   2  16       12.48       10.93      0.84 o 
   9   2  16       49.10       48.73      1.49 o 
  10   2  16      134.95      144.09      2.50 o 
  11   2  16       75.35       81.29      1.88 o 
  12   2  16      295.99      300.24      5.32 o 
  13   2  16       68.91       64.69      2.02 o 
  14   2  16       17.87       14.35      1.52 o 
  15   2  16       13.38       15.96      1.39 o 
  16   2  16       72.98       68.54      2.38 o 
  17   2  16       10.35       10.97      1.49 o 
  18   2  16        2.46        1.62      1.18 o 
  19   2  16       67.79       59.41      2.60 o 
  20   2  16       71.65       73.55      2.90 o 
  21   2  16       24.05       26.56      2.03 o 
  22   2  16       40.93       45.43      2.44 o 
  23   2  16       14.83       16.72      1.80 o 
  24   2  16       44.48       42.94      2.89 o 
  25   2  16       82.85       78.60      3.55 o 
  26   2  16       25.61       25.48      2.88 o 
   1   3  16       35.44       33.59      1.24 o 
   2   3  16        8.14        8.65      0.84 o 
   3   3  16       23.68       23.65      1.10 o 
   4   3  16       46.68       45.55      1.37 o 
   5   3  16        0.11        1.70      0.90 o 
   6   3  16      110.75      110.60      2.12 o 
   7   3  16       62.40       65.53      1.61 o 
   8   3  16       84.47       84.11      2.24 o 
   9   3  16       25.63       24.09      1.60 o 
  10   3  16       19.99       23.46      1.95 o 
  11   3  16       82.07       78.43      2.84 o 
  12   3  16       58.42       58.34      2.10 o 
  13   3  16      172.37      173.30      4.15 o 
  14   3  16        4.07        5.59      1.30 o 
  15   3  16      100.65       92.20      2.88 o 
  16   3  16        7.44        8.27      1.40 o 
  17   3  16       35.74       33.97      2.58 o 
  18   3  16       68.43       69.64      3.32 o 
  19   3  16       47.54       47.87      3.00 o 
  20   3  16      128.68      122.99      3.93 o 
  21   3  16      105.88      106.86      4.22 o 
  22   3  16       22.73       21.17      2.88 o 
   0   4  16       30.57       33.53      2.16 o 
   1   4  16       68.75       68.65      1.98 o 
   2   4  16       41.08       44.21      1.58 o 
   3   4  16       27.46       27.78      1.37 o 
   4   4  16       18.76       19.87      1.24 o 
   5   4  16       12.32       11.90      1.18 o 
   6   4  16       15.68       16.92      1.29 o 
   7   4  16       39.90       39.83      1.81 o 
   8   4  16       69.70       69.11      2.24 o 
   9   4  16        3.96        5.99      1.17 o 
  10   4  16        9.36        7.74      1.30 o 
  11   4  16        5.81        3.75      1.33 o 
  12   4  16       79.87       82.17      3.08 o 
  13   4  16       33.01       29.18      4.72 o 
  14   4  16       45.80       43.78      2.98 o 
   2   0  17       97.91      110.19      3.00 o 
   4   0  17       38.94       45.46      2.01 o 
   6   0  17       82.42       79.03      2.54 o 
   8   0  17       40.42       41.07      1.94 o 
  10   0  17      142.31      141.80      5.98 o 
  12   0  17       85.73       81.57      2.63 o 
  14   0  17       15.43       16.56      1.44 o 
  16   0  17      114.69      116.74      3.19 o 
  18   0  17      131.55      131.87      3.92 o 
  20   0  17      116.42      127.17      3.89 o 
  22   0  17        7.64       13.05      3.03 o 
  24   0  17       28.61       26.83      2.84 o 
  26   0  17        2.69        2.19      3.14 o 
   0   1  17      436.98      438.48      7.12 o 
   1   1  17       33.13       36.98      1.31 o 
   2   1  17       19.63       23.25      1.49 o 
   3   1  17       28.09       27.88      1.18 o 
   4   1  17       38.89       41.34      1.36 o 
   5   1  17        2.32        3.02      0.69 o 
   6   1  17      144.25      143.23      2.47 o 
   7   1  17       28.37       26.87      1.18 o 
   8   1  17      115.25      121.33      2.27 o 
   9   1  17       75.49       77.40      2.24 o 
  10   1  17       77.16       83.62      1.78 o 
  11   1  17       84.18       84.57      1.79 o 
  12   1  17        8.09        8.05      0.81 o 
  13   1  17        9.25        9.80      0.90 o 
  14   1  17       36.66       38.66      1.38 o 
  15   1  17       57.42       60.28      1.68 o 
  16   1  17       25.10       25.94      1.23 o 
  17   1  17       67.05       69.61      1.94 o 
  18   1  17       35.01       39.48      1.71 o 
  19   1  17        1.84        2.45      1.02 o 
  20   1  17       45.88       47.66      2.06 o 
  21   1  17       18.67       19.11      1.66 o 
  22   1  17       15.49       14.73      1.95 o 
  23   1  17        5.70        7.45      1.69 o 
  24   1  17       30.61       36.94      3.07 o 
  25   1  17       42.08       39.64      3.38 o 
  26   1  17        8.17       14.70      3.30 o 
   1   2  17       17.71       19.39      0.88 o 
   2   2  17       16.79       17.42      0.84 o 
   3   2  17       25.76       26.22      1.01 o 
   4   2  17        9.26        9.78      0.81 o 
   5   2  17       16.09       14.72      0.94 o 
   6   2  17       71.34       72.40      1.69 o 
   7   2  17       43.36       48.00      1.63 o 
   8   2  17      233.83      235.70      3.40 o 
   9   2  17       64.01       66.43      1.75 o 
  10   2  17       56.96       54.72      1.63 o 
  11   2  17      116.22      113.79      2.28 o 
  12   2  17       13.49       14.99      1.26 o 
  13   2  17       69.17       62.00      2.05 o 
  14   2  17       34.59       31.52      1.61 o 
  15   2  17        0.50        0.06      0.94 o 
  16   2  17       58.46       58.25      2.30 o 
  17   2  17       49.37       45.09      2.36 o 
  18   2  17       14.86       14.21      1.71 o 
  19   2  17        1.82        0.67      1.18 o 
  20   2  17       32.07       27.57      2.07 o 
  21   2  17        8.80        9.92      1.63 o 
  22   2  17        2.63        1.31      1.27 o 
  23   2  17        7.24        5.96      1.54 o 
  24   2  17        4.20        4.85      1.71 o 
   0   3  17       66.98       66.67      2.34 o 
   1   3  17       31.09       32.97      1.36 o 
   2   3  17        1.02        2.56      0.74 o 
   3   3  17       75.83       75.10      1.73 o 
   4   3  17       42.00       38.05      1.33 o 
   5   3  17       52.32       54.74      1.52 o 
   6   3  17        7.60        8.41      0.87 o 
   7   3  17       34.13       37.35      1.34 o 
   8   3  17        8.64        8.24      1.16 o 
   9   3  17       52.90       55.61      1.75 o 
  10   3  17        3.53        3.26      0.95 o 
  11   3  17       45.18       45.67      1.79 o 
  12   3  17       26.03       24.72      2.72 o 
  13   3  17        7.36        6.05      1.35 o 
  14   3  17        3.47        5.14      1.29 o 
  15   3  17       36.30       32.98      2.24 o 
  16   3  17       75.78       74.09      3.08 o 
  17   3  17       80.35       78.43      3.21 o 
  18   3  17       30.82       30.16      2.24 o 
  19   3  17       56.78       56.70      3.95 o 
   1   4  17       52.39       50.00      1.83 o 
   2   4  17       64.57       67.74      2.21 o 
   3   4  17       50.90       57.20      1.88 o 
   4   4  17       23.95       25.55      1.37 o 
   5   4  17       27.56       28.45      1.53 o 
   6   4  17       36.82       33.89      1.63 o 
   7   4  17        0.56        1.42      1.02 o 
   8   4  17       35.15       36.32      2.54 o 
   9   4  17       24.86       27.64      2.36 o 
  10   4  17        9.98       10.39      1.77 o 
   0   0  18       81.12       90.07      4.03 o 
   2   0  18      676.86      743.45     10.80 o 
   4   0  18      495.34      523.65      8.25 o 
   6   0  18      109.48      111.91      3.13 o 
   8   0  18       19.34       18.14      1.51 o 
  10   0  18       11.80       11.77      1.35 o 
  12   0  18      105.95      103.24      3.05 o 
  14   0  18       56.00       52.19      2.23 o 
  16   0  18        2.53        2.26      1.09 o 
  18   0  18       12.21       13.34      1.65 o 
  20   0  18       39.88       37.90      2.30 o 
  22   0  18       29.27       28.47      3.93 o 
  24   0  18       58.01       67.24      5.56 o 
   1   1  18       59.32       61.36      1.67 o 
   2   1  18       21.08       20.99      1.17 o 
   3   1  18        1.78        2.30      0.73 o 
   4   1  18      132.42      136.00      2.48 o 
   5   1  18      228.46      232.37      3.70 o 
   6   1  18       17.77       18.03      1.08 o 
   7   1  18       88.45       94.30      2.06 o 
   8   1  18       17.51       19.45      1.12 o 
   9   1  18       33.93       36.26      1.37 o 
  10   1  18       23.39       23.96      1.19 o 
  11   1  18       15.52       16.55      1.07 o 
  12   1  18       35.19       38.45      1.42 o 
  13   1  18       12.13       12.53      1.06 o 
  14   1  18       37.70       38.71      1.53 o 
  15   1  18       36.06       35.52      1.40 o 
  16   1  18       46.25       45.11      1.69 o 
  17   1  18        1.83        3.47      0.89 o 
  18   1  18       38.60       37.49      1.72 o 
  19   1  18        1.01        0.14      0.97 o 
  20   1  18        7.57        7.52      1.24 o 
  21   1  18       51.59       57.18      3.01 o 
  22   1  18       16.94       21.37      2.17 o 
  23   1  18       49.76       48.02      2.86 o 
  24   1  18        1.94        4.85      2.11 o 
   0   2  18       13.86       14.50      1.57 o 
   1   2  18       77.85       72.96      1.87 o 
   2   2  18        4.08        4.99      0.84 o 
   3   2  18       54.80       58.11      1.52 o 
   4   2  18      169.26      172.60      2.72 o 
   5   2  18      167.32      161.93      2.63 o 
   6   2  18       30.21       29.37      1.25 o 
   7   2  18      121.25      117.91      2.21 o 
   8   2  18       24.59       23.10      1.22 o 
   9   2  18       18.06       18.27      1.14 o 
  10   2  18       33.22       34.60      1.42 o 
  11   2  18       63.72       61.35      1.76 o 
  12   2  18       21.03       23.07      1.49 o 
  13   2  18       44.34       46.71      1.89 o 
  14   2  18       29.16       28.00      1.79 o 
  15   2  18       18.88       17.61      1.57 o 
  16   2  18        0.65       -0.22      0.99 o 
  17   2  18        8.22        7.99      2.42 o 
  18   2  18       14.53       15.28      1.99 o 
  19   2  18        0.97        0.12      1.21 o 
  20   2  18        8.48        7.29      1.53 o 
  21   2  18       23.03       22.59      2.31 o 
  22   2  18       25.80       23.32      2.39 o 
   1   3  18      260.95      253.17      3.37 o 
   2   3  18       47.66       55.11      2.52 o 
   3   3  18        0.71        3.15      0.91 o 
   4   3  18      157.87      159.58      2.58 o 
   5   3  18      126.23      129.06      2.31 o 
   6   3  18        9.40       11.88      1.02 o 
   7   3  18      104.32      106.82      2.20 o 
   8   3  18       16.09       16.65      1.20 o 
   9   3  18       16.10       15.11      1.28 o 
  10   3  18        4.56        5.31      1.23 o 
  11   3  18       37.96       37.68      2.09 o 
  12   3  18       23.02       24.34      3.51 o 
  13   3  18        0.79        0.44      1.20 o 
  14   3  18       19.31       17.88      1.90 o 
  15   3  18       35.39       37.55      2.75 o 
  16   3  18        1.71        0.92      1.93 o 
   0   4  18       25.22       25.47      2.44 o 
   1   4  18       20.41       27.51      3.27 o 
   2   4  18      163.87      168.47      3.63 o 
   3   4  18       50.12       60.72      3.30 o 
   2   0  19      161.57      180.73      6.12 o 
   4   0  19        9.52       14.96      2.36 o 
   6   0  19       14.33       13.18      1.46 o 
   8   0  19      102.44      106.83      3.17 o 
  10   0  19      140.76      136.15      3.87 o 
  12   0  19      133.80      130.53      3.68 o 
  14   0  19      107.95      104.78      3.19 o 
  16   0  19       96.03       93.47      3.48 o 
  18   0  19       15.17       15.44      1.78 o 
  20   0  19       90.78       98.87      6.68 o 
  22   0  19        0.84        7.49      2.77 o 
   0   1  19      250.12      263.47      5.31 o 
   1   1  19      201.00      206.91      4.10 o 
   2   1  19       21.58       22.59      1.21 o 
   3   1  19       21.27       23.41      1.22 o 
   4   1  19       19.08       19.74      1.16 o 
   5   1  19       35.89       35.64      1.71 o 
   6   1  19       16.82       17.18      1.12 o 
   7   1  19       64.27       66.22      1.82 o 
   8   1  19      158.82      161.64      2.83 o 
   9   1  19      240.12      244.44      3.61 o 
  10   1  19       81.77       82.64      2.02 o 
  11   1  19        5.15        4.92      0.87 o 
  12   1  19       12.64       13.47      1.13 o 
  13   1  19       46.19       45.57      1.69 o 
  14   1  19       23.20       21.49      1.30 o 
  15   1  19        8.36        7.89      1.03 o 
  16   1  19        1.09        0.22      0.88 o 
  17   1  19       49.69       46.47      1.89 o 
  18   1  19        4.24        5.49      1.32 o 
  19   1  19        7.45        8.09      1.44 o 
  20   1  19       50.99       59.72      3.01 o 
  21   1  19       13.90       15.54      2.46 o 
  22   1  19       13.63       13.14      2.48 o 
   1   2  19       92.52      101.39      2.27 o 
   2   2  19      326.03      325.98      4.39 o 
   3   2  19      285.06      275.18      3.93 o 
   4   2  19       43.30       47.91      2.41 o 
   5   2  19       13.55       11.16      1.05 o 
   6   2  19       64.99       67.29      1.86 o 
   7   2  19       57.15       55.64      1.88 o 
   8   2  19       17.68       16.28      1.22 o 
   9   2  19        0.59        0.63      0.76 o 
  10   2  19       10.28       10.43      1.04 o 
  11   2  19       40.09       42.55      1.58 o 
  12   2  19        2.73        2.62      0.97 o 
  13   2  19       30.78       33.43      3.39 o 
  14   2  19       42.18       45.20      2.18 o 
  15   2  19        0.02        0.68      1.05 o 
  16   2  19       23.61       23.23      1.81 o 
  17   2  19        1.79        3.10      1.33 o 
  18   2  19       16.54       13.85      2.08 o 
  19   2  19        4.34        4.78      2.03 o 
   0   3  19      707.86      739.37     10.09 o 
   1   3  19      215.72      244.28      4.77 o 
   2   3  19       42.47       50.32      1.69 o 
   3   3  19       39.74       40.03      2.13 o 
   4   3  19        1.30        3.32      0.94 o 
   5   3  19       15.52       18.68      1.56 o 
   6   3  19       22.76       24.19      1.43 o 
   7   3  19       35.10       34.74      1.81 o 
   8   3  19       11.44       11.21      1.32 o 
   9   3  19       35.05       38.05      1.88 o 
  10   3  19        9.12        7.71      1.36 o 
  11   3  19       30.58       30.08      2.48 o 
  12   3  19        1.42       -0.58      1.81 o 
  13   3  19        7.84        9.48      2.69 o 
   0   0  20       21.13       23.67      2.53 o 
   2   0  20       23.38       29.18      1.94 o 
   4   0  20      173.52      174.76      4.27 o 
   6   0  20      198.02      203.91      4.68 o 
   8   0  20      113.15      119.14      3.47 o 
  10   0  20       13.61       16.02      1.73 o 
  12   0  20      382.91      393.42      9.40 o 
  14   0  20      118.26      117.18      3.51 o 
  16   0  20       15.06       14.85      3.24 o 
  18   0  20       76.52       79.68      3.32 o 
  20   0  20       25.19       25.12      3.80 o 
   1   1  20      132.03      134.78      2.63 o 
   2   1  20       20.13       23.23      1.29 o 
   3   1  20      136.25      137.01      2.66 o 
   4   1  20       70.13       74.83      1.99 o 
   5   1  20      163.27      168.86      3.62 o 
   6   1  20      273.16      277.97      4.13 o 
   7   1  20      132.23      134.06      2.63 o 
   8   1  20       34.96       39.20      1.56 o 
   9   1  20       26.60       28.07      1.39 o 
  10   1  20        8.88        9.34      1.01 o 
  11   1  20       16.44       15.90      1.23 o 
  12   1  20       61.95       64.81      2.01 o 
  13   1  20       14.66       15.88      1.26 o 
  14   1  20       10.22       10.34      1.14 o 
  15   1  20       86.93       88.71      3.02 o 
  16   1  20       49.13       49.03      2.14 o 
  17   1  20        9.62       12.94      1.31 o 
  18   1  20        3.63        5.75      1.83 o 
  19   1  20      141.35      143.10      9.71 o 
   0   2  20       51.44       57.51      2.68 o 
   1   2  20       62.56       65.49      1.91 o 
   2   2  20       61.44       66.49      1.96 o 
   3   2  20      176.17      176.87      3.12 o 
   4   2  20      197.00      202.83      3.38 o 
   5   2  20      117.11      125.15      2.60 o 
   6   2  20      199.18      206.80      3.40 o 
   7   2  20       26.18       25.72      1.48 o 
   8   2  20        7.32        6.00      1.04 o 
   9   2  20       17.33       18.60      1.33 o 
  10   2  20        1.67        1.55      0.89 o 
  11   2  20       54.80       53.96      2.07 o 
  12   2  20       19.33       18.43      1.60 o 
  13   2  20        1.48        1.38      1.12 o 
  14   2  20       47.12       45.45      2.85 o 
  15   2  20        3.63        3.61      1.59 o 
   1   3  20       22.02       24.56      1.80 o 
   2   3  20        2.37        7.33      1.49 o 
   3   3  20       76.13       74.87      2.96 o 
   4   3  20      119.51      124.78      4.40 o 
   5   3  20        3.03        5.11      1.33 o 
   6   3  20       55.94       57.39      2.59 o 
   7   3  20       46.25       49.67      2.95 o 
   2   0  21       40.11       50.08      2.49 o 
   4   0  21       13.45       14.53      1.95 o 
   6   0  21       32.09       39.87      2.29 o 
   8   0  21      781.31      808.51     12.10 o 
  10   0  21      870.34      886.08     13.01 o 
  12   0  21      124.46      128.49      3.79 o 
  14   0  21       74.06       82.70      3.08 o 
  16   0  21      118.55      127.52      7.01 o 
   0   1  21        2.42        3.54      1.57 o 
   1   1  21       18.86       20.01      1.27 o 
   2   1  21       46.96       49.46      1.74 o 
   3   1  21       67.82       70.53      1.99 o 
   4   1  21       13.61       13.98      1.17 o 
   5   1  21       16.41       17.16      1.22 o 
   6   1  21       47.83       52.00      2.49 o 
   7   1  21      265.91      270.89      4.04 o 
   8   1  21       58.98       62.39      1.93 o 
   9   1  21       80.28       81.48      2.14 o 
  10   1  21      179.92      181.35      3.20 o 
  11   1  21       53.38       55.02      1.94 o 
  12   1  21       58.98       64.63      2.10 o 
  13   1  21       55.04       56.03      2.51 o 
  14   1  21       41.61       43.64      1.94 o 
  15   1  21      248.99      259.08      4.53 o 
   1   2  21       69.88       70.85      2.03 o 
   2   2  21       41.01       44.48      1.70 o 
   3   2  21        5.47        5.12      0.97 o 
   4   2  21       19.88       20.42      1.29 o 
   5   2  21       53.43       52.62      1.95 o 
   6   2  21        4.60        4.11      1.01 o 
   7   2  21       34.22       33.99      1.66 o 
   8   2  21        2.90        3.37      1.00 o 
   9   2  21        6.44        7.84      1.30 o 
  10   2  21       16.24       19.44      1.64 o 
  11   2  21       32.30       34.90      3.10 o 
   0   0  22      250.72      256.75      7.96 o 
   2   0  22       48.31       45.67      2.45 o 
   4   0  22       10.89       12.22      1.66 o 
   6   0  22       25.91       27.37      2.08 o 
   8   0  22       18.11       21.43      2.61 o 
  10   0  22       31.76       34.24      2.58 o 
  12   0  22      869.10      885.83     15.06 o 
   1   1  22        5.73        6.19      0.99 o 
   2   1  22       23.06       24.38      1.38 o 
   3   1  22        7.28        6.93      1.03 o 
   4   1  22        2.83        2.71      0.91 o 
   5   1  22       19.44       18.74      1.30 o 
   6   1  22       47.69       49.92      1.80 o 
   7   1  22      147.12      154.99      3.00 o 
   8   1  22       20.60       19.65      1.67 o 
   9   1  22       26.36       27.68      1.84 o 
  10   1  22       59.31       61.84      2.68 o 
   2   0  23       16.12       16.60      2.48 o 
   4   0  23       78.89       78.70      4.30 o 
                                                 
